# Supplementary material for: Joint eQTL assessment of whole blood and dura mater tissue from individuals with Chiari type I malformation
Source: BMC Genomics. 2015 Jan 22;16(1):11. doi: 10.1186/s12864-014-1211-8 (PMC4342828; doi:10.1186/s12864-014-1211-8)
Supplement: Additional file 1: — Significant Trans eQTLs. This .xls spreadsheet provides data for all significant trans eQTLs (FDR < 0.01), with the blood and dura analyses as separate tabs. The given gene, the given SNP, the p-value, and the t-statistic are listed for each eQTL. [file 12864_2014_1211_MOESM1_ESM.xlsx]

## Sheet: BloodTransTable
gene	snp	statistic	pvalue	FDR
ADORA3	1-86461695	13.3514	6.31306e-16	6.71525e-06
ADORA3	rs111776471	13.1625	9.8758e-16	6.71525e-06
ADORA3	rs113284571	13.1625	9.8758e-16	6.71525e-06
ADORA3	1-86484410	13.1625	9.8758e-16	6.71525e-06
ADORA3	1-86485891	13.1625	9.8758e-16	6.71525e-06
ADORA3	rs28840170	13.1625	9.8758e-16	6.71525e-06
ADORA3	rs116529545	13.1625	9.8758e-16	6.71525e-06
HBA2	rs7023067	-13.1594	9.94892e-16	6.71525e-06
HBA2	rs13037391	-13.1594	9.94892e-16	6.71525e-06
ADORA3	3-11985228	13.0444	1.3092e-15	6.71525e-06
OLAH	9-17210410	12.7987	2.36643e-15	6.71525e-06
OLAH	rs116052690	12.5703	4.1301e-15	6.71525e-06
OLAH	rs114522694	12.5703	4.1301e-15	6.71525e-06
OLAH	rs115177946	12.5703	4.1301e-15	6.71525e-06
OLAH	9-17193715	12.5703	4.1301e-15	6.71525e-06
OLAH	rs59453259	12.5703	4.1301e-15	6.71525e-06
OLAH	rs114991618	12.5703	4.1301e-15	6.71525e-06
OLAH	rs115576261	12.5703	4.1301e-15	6.71525e-06
OLAH	9-17197155	12.5703	4.1301e-15	6.71525e-06
OLAH	9-17198122	12.5703	4.1301e-15	6.71525e-06
OLAH	rs114391967	12.5703	4.1301e-15	6.71525e-06
OLAH	rs114046801	12.5703	4.1301e-15	6.71525e-06
OLAH	rs114696203	12.5703	4.1301e-15	6.71525e-06
OLAH	9-17203899	12.5703	4.1301e-15	6.71525e-06
OLAH	rs114325006	12.5703	4.1301e-15	6.71525e-06
OLAH	rs115570524	12.5703	4.1301e-15	6.71525e-06
OLAH	rs116772452	12.5703	4.1301e-15	6.71525e-06
OLAH	rs114630295	12.5703	4.1301e-15	6.71525e-06
OLAH	rs114108034	12.5703	4.1301e-15	6.71525e-06
OLAH	rs7847327	12.5703	4.1301e-15	6.71525e-06
OLAH	9-17210409	12.5703	4.1301e-15	6.71525e-06
OLAH	9-17211894	12.5703	4.1301e-15	6.71525e-06
OLAH	9-17215652	12.5703	4.1301e-15	6.71525e-06
OLAH	9-17216585	12.5703	4.1301e-15	6.71525e-06
RPS26P11	rs10876864	12.5532	4.30666e-15	6.71525e-06
RPS26P11	rs1131017	12.5532	4.30666e-15	6.71525e-06
ADORA3	rs79767844	12.4924	5.00053e-15	6.71525e-06
RPS26P11	rs11171739	12.4853	5.08816e-15	6.71525e-06
RPS26P11	rs10876870	12.4853	5.08816e-15	6.71525e-06
RPS26P11	rs7971751	12.4853	5.08816e-15	6.71525e-06
OLAH	rs73629819	12.4544	5.49125e-15	6.71525e-06
OLAH	rs76855648	12.4293	5.84218e-15	6.71525e-06
CD38	rs71508771	12.4028	6.23783e-15	6.71525e-06
CD38	rs10511670	12.4028	6.23783e-15	6.71525e-06
CD38	rs10511671	12.4028	6.23783e-15	6.71525e-06
CD38	rs3780221	12.4028	6.23783e-15	6.71525e-06
CD38	rs2291502	12.4028	6.23783e-15	6.71525e-06
CD38	rs13302453	12.4028	6.23783e-15	6.71525e-06
CD38	rs7852850	12.4028	6.23783e-15	6.71525e-06
CD38	rs13291632	12.4028	6.23783e-15	6.71525e-06
CD38	rs10963943	12.4028	6.23783e-15	6.71525e-06
CD38	rs10963944	12.4028	6.23783e-15	6.71525e-06
OLAH	rs4863056	12.3527	7.05994e-15	6.71525e-06
OLAH	rs4863057	12.3527	7.05994e-15	6.71525e-06
OLAH	rs4496627	12.3527	7.05994e-15	6.71525e-06
OLAH	rs4455466	12.3527	7.05994e-15	6.71525e-06
OLAH	rs4571379	12.3527	7.05994e-15	6.71525e-06
OLAH	rs4526016	12.3527	7.05994e-15	6.71525e-06
OLAH	4-189510680	12.3527	7.05994e-15	6.71525e-06
TPST1	rs73494174	12.2647	8.78539e-15	6.71525e-06
LINGO2	rs71563976	12.1172	1.26996e-14	6.71525e-06
HLA-DRB1	rs74189817	12.0887	1.36408e-14	6.71525e-06
HLA-DRB1	rs75848708	12.0887	1.36408e-14	6.71525e-06
HLA-DRB1	rs80049254	12.0887	1.36408e-14	6.71525e-06
HLA-DRB1	rs77967999	12.0887	1.36408e-14	6.71525e-06
HLA-DRB1	rs9270848	12.0887	1.36408e-14	6.71525e-06
HLA-DRB1	rs9270850	12.0887	1.36408e-14	6.71525e-06
HLA-DRB1	rs9270851	12.0887	1.36408e-14	6.71525e-06
HLA-DRB1	rs9270856	12.0887	1.36408e-14	6.71525e-06
HLA-DRB1	rs75743109	12.0887	1.36408e-14	6.71525e-06
HLA-DRB1	rs9270864	12.0887	1.36408e-14	6.71525e-06
HLA-DRB1	rs9270865	12.0887	1.36408e-14	6.71525e-06
HLA-DRB1	rs9270866	12.0887	1.36408e-14	6.71525e-06
HLA-DRB1	rs77010900	12.0887	1.36408e-14	6.71525e-06
HLA-DRB1	rs9270914	12.0887	1.36408e-14	6.71525e-06
HLA-DRB1	rs9270931	12.0887	1.36408e-14	6.71525e-06
HLA-DRB1	rs75986279	12.0887	1.36408e-14	6.71525e-06
HLA-DRB1	rs9270934	12.0887	1.36408e-14	6.71525e-06
HLA-DRB1	rs9270935	12.0887	1.36408e-14	6.71525e-06
HLA-DRB1	rs75814909	12.0887	1.36408e-14	6.71525e-06
HLA-DRB1	rs9270949	12.0887	1.36408e-14	6.71525e-06
HLA-DRB1	rs9270954	12.0887	1.36408e-14	6.71525e-06
HLA-DRB1	rs9270967	12.0887	1.36408e-14	6.71525e-06
HLA-DRB1	rs9270968	12.0887	1.36408e-14	6.71525e-06
HLA-DRB1	rs9270969	12.0887	1.36408e-14	6.71525e-06
HLA-DRB1	rs77023337	12.0887	1.36408e-14	6.71525e-06
HLA-DRB1	rs78133296	12.0887	1.36408e-14	6.71525e-06
HLA-DRB1	rs9270972	12.0887	1.36408e-14	6.71525e-06
HLA-DRB1	rs9270974	12.0887	1.36408e-14	6.71525e-06
HLA-DRB1	rs9270977	12.0887	1.36408e-14	6.71525e-06
HLA-DRB1	rs75562306	12.0887	1.36408e-14	6.71525e-06
HLA-DRB1	rs9270979	12.0887	1.36408e-14	6.71525e-06
HLA-DRB1	rs9270983	12.0887	1.36408e-14	6.71525e-06
HLA-DRB1	rs74959268	12.0887	1.36408e-14	6.71525e-06
HLA-DRB1	rs75391173	12.0887	1.36408e-14	6.71525e-06
HLA-DRB1	rs9270988	12.0887	1.36408e-14	6.71525e-06
HLA-DRB1	rs9270998	12.0887	1.36408e-14	6.71525e-06
HLA-DRB1	rs9270999	12.0887	1.36408e-14	6.71525e-06
HLA-DRB1	rs9271058	12.0887	1.36408e-14	6.71525e-06
HLA-DRB1	rs36233738	12.0887	1.36408e-14	6.71525e-06
HLA-DRB1	rs79266417	12.0887	1.36408e-14	6.71525e-06
HLA-DRB1	rs76771988	12.0887	1.36408e-14	6.71525e-06
HLA-DRB1	rs80207980	12.0887	1.36408e-14	6.71525e-06
HLA-DRB1	rs79492353	12.0887	1.36408e-14	6.71525e-06
HLA-DRB1	rs76823823	12.0887	1.36408e-14	6.71525e-06
HLA-DRB1	rs9271073	12.0887	1.36408e-14	6.71525e-06
HLA-DRB1	rs76714933	12.0887	1.36408e-14	6.71525e-06
HLA-DRB1	rs77471549	12.0887	1.36408e-14	6.71525e-06
HLA-DRB1	rs75832723	12.0887	1.36408e-14	6.71525e-06
HLA-DRB1	rs74547354	12.0887	1.36408e-14	6.71525e-06
HLA-DRB1	rs9271090	12.0887	1.36408e-14	6.71525e-06
HLA-DRB1	rs76217132	12.0887	1.36408e-14	6.71525e-06
HLA-DRB1	rs78593191	12.0887	1.36408e-14	6.71525e-06
HLA-DRB1	rs9271107	12.0887	1.36408e-14	6.71525e-06
HLA-DRB1	rs9271144	12.0887	1.36408e-14	6.71525e-06
HLA-DRB1	rs9271149	12.0887	1.36408e-14	6.71525e-06
HLA-DRB1	rs9271153	12.0887	1.36408e-14	6.71525e-06
HLA-DRB1	rs78884899	12.0887	1.36408e-14	6.71525e-06
HLA-DRB1	rs75390076	12.0887	1.36408e-14	6.71525e-06
HLA-DRB1	rs76403164	12.0887	1.36408e-14	6.71525e-06
HLA-DRB1	rs77830636	12.0887	1.36408e-14	6.71525e-06
HLA-DRB1	rs9271172	12.0887	1.36408e-14	6.71525e-06
HLA-DRB1	rs77997669;rs79931283	12.0887	1.36408e-14	6.71525e-06
HLA-DRB1	rs78571923	12.0887	1.36408e-14	6.71525e-06
HLA-DRB1	rs76933061	12.0887	1.36408e-14	6.71525e-06
HLA-DRB1	rs9271179	12.0887	1.36408e-14	6.71525e-06
HLA-DRB1	rs74433402	12.0887	1.36408e-14	6.71525e-06
HLA-DRB1	rs9271192	12.0887	1.36408e-14	6.71525e-06
HLA-DRB1	rs75781950	12.0887	1.36408e-14	6.71525e-06
HLA-DRB1	rs9271194	12.0887	1.36408e-14	6.71525e-06
HLA-DRB1	rs113596745	12.0887	1.36408e-14	6.71525e-06
HLA-DRB1	rs9271198	12.0887	1.36408e-14	6.71525e-06
HLA-DRB1	rs112722721	12.0887	1.36408e-14	6.71525e-06
HLA-DRB1	rs9271200	12.0887	1.36408e-14	6.71525e-06
HLA-DRB1	rs9271201	12.0887	1.36408e-14	6.71525e-06
HLA-DRB1	rs9271202	12.0887	1.36408e-14	6.71525e-06
HLA-DRB1	rs9271205	12.0887	1.36408e-14	6.71525e-06
HLA-DRB1	rs9271213	12.0887	1.36408e-14	6.71525e-06
HLA-DRB1	rs9271234	12.0887	1.36408e-14	6.71525e-06
HLA-DRB1	rs80306177	12.0887	1.36408e-14	6.71525e-06
HLA-DRB1	rs111982963	12.0887	1.36408e-14	6.71525e-06
HLA-DRB1	rs79297928	12.0887	1.36408e-14	6.71525e-06
HLA-DRB1	rs80050957	12.0887	1.36408e-14	6.71525e-06
HLA-DRB1	rs79264144	12.0887	1.36408e-14	6.71525e-06
HLA-DRB1	rs113929455	12.0887	1.36408e-14	6.71525e-06
HLA-DRB1	rs9271251	12.0887	1.36408e-14	6.71525e-06
HLA-DRB1	rs76653515	12.0887	1.36408e-14	6.71525e-06
HLA-DRB1	rs9271255	12.0887	1.36408e-14	6.71525e-06
TPST1	rs16949183	12.0048	1.68476e-14	8.23825e-06
NKX3-1	rs79403177	11.9579	1.89621e-14	8.63477e-06
NKX3-1	rs12145273	11.9579	1.89621e-14	8.63477e-06
NKX3-1	rs12077094	11.9579	1.89621e-14	8.63477e-06
NKX3-1	rs6674188	11.9579	1.89621e-14	8.63477e-06
NKX3-1	rs11206439	11.9579	1.89621e-14	8.63477e-06
NKX3-1	rs74394109	11.9579	1.89621e-14	8.63477e-06
NKX3-1	rs56238645	11.9579	1.89621e-14	8.63477e-06
NKX3-1	rs11206447	11.9579	1.89621e-14	8.63477e-06
NKX3-1	rs11206448	11.9579	1.89621e-14	8.63477e-06
NKX3-1	rs7367000	11.9579	1.89621e-14	8.63477e-06
NKX3-1	rs12058263	11.9579	1.89621e-14	8.63477e-06
FOXC1	rs17013167	11.7317	3.36926e-14	1.50575e-05
FOXC1	rs17013170	11.7317	3.36926e-14	1.50575e-05
LINGO2	rs10037684	11.727	3.40998e-14	1.50575e-05
LINGO2	rs35272297	11.727	3.40998e-14	1.50575e-05
LINGO2	rs35997851	11.727	3.40998e-14	1.50575e-05
OLAH	rs77117193	11.7204	3.46845e-14	1.52234e-05
OLAH	rs68180476	11.5792	4.98205e-14	2.17358e-05
OLAH	rs17672969	11.5489	5.38694e-14	2.33623e-05
OLAH	rs13437161	11.5311	5.63999e-14	2.40627e-05
OLAH	rs9481077	11.5311	5.63999e-14	2.40627e-05
LINGO2	rs6136611	11.5306	5.64752e-14	2.40627e-05
MYL9	rs55674337	11.3907	8.11356e-14	3.37798e-05
MYL9	rs11251122	11.3907	8.11356e-14	3.37798e-05
MYL9	rs11251131	11.3907	8.11356e-14	3.37798e-05
MYL9	rs61836008	11.3907	8.11356e-14	3.37798e-05
CEACAM6	rs74817761	11.3794	8.35698e-14	3.42068e-05
CEACAM6	rs79251285	11.3794	8.35698e-14	3.42068e-05
CEACAM6	rs78577703	11.3794	8.35698e-14	3.42068e-05
ECHDC3	rs9912447	11.3477	9.07424e-14	3.65271e-05
ECHDC3	rs9913286	11.3477	9.07424e-14	3.65271e-05
ECHDC3	rs737362	11.3477	9.07424e-14	3.65271e-05
OLAH	1-183326488	11.3039	1.0172e-13	4.01599e-05
OLAH	20-42861545	11.3039	1.0172e-13	4.01599e-05
C4BPA	rs4961573	11.298	1.03297e-13	4.01599e-05
C4BPA	rs73861191	11.2664	1.12201e-13	4.01599e-05
C4BPA	rs62280565	11.2664	1.12201e-13	4.01599e-05
C4BPA	rs62280567	11.2664	1.12201e-13	4.01599e-05
C4BPA	rs2117092	11.2664	1.12201e-13	4.01599e-05
CEACAM6	rs11037267	11.2553	1.15504e-13	4.01599e-05
CEACAM6	rs11037268	11.2553	1.15504e-13	4.01599e-05
CEACAM6	rs12283767	11.2553	1.15504e-13	4.01599e-05
CEACAM6	rs12283900	11.2553	1.15504e-13	4.01599e-05
CEACAM6	rs12270087	11.2553	1.15504e-13	4.01599e-05
CEACAM6	rs58444885	11.2367	1.21264e-13	4.01599e-05
CEACAM6	rs59067131	11.2367	1.21264e-13	4.01599e-05
CEACAM6	rs76319812	11.2367	1.21264e-13	4.01599e-05
CEACAM6	rs77180652	11.2367	1.21264e-13	4.01599e-05
CEACAM6	3-45239895	11.2367	1.21264e-13	4.01599e-05
CEACAM6	rs80246156	11.2367	1.21264e-13	4.01599e-05
CEACAM6	rs115634652	11.2367	1.21264e-13	4.01599e-05
CEACAM6	rs12288847	11.2367	1.21264e-13	4.01599e-05
CEACAM6	rs12284491	11.2367	1.21264e-13	4.01599e-05
CEACAM6	rs12286311	11.2367	1.21264e-13	4.01599e-05
CEACAM6	11-43189613	11.2367	1.21264e-13	4.01599e-05
CEACAM6	rs12291961	11.2367	1.21264e-13	4.01599e-05
CEACAM6	rs117979249	11.2367	1.21264e-13	4.01599e-05
CEACAM6	11-43191991	11.2367	1.21264e-13	4.01599e-05
CEACAM6	rs75587489	11.2367	1.21264e-13	4.01599e-05
CEACAM6	rs12288177	11.2367	1.21264e-13	4.01599e-05
CEACAM6	rs12279868	11.2367	1.21264e-13	4.01599e-05
CEACAM6	rs17583730	11.2367	1.21264e-13	4.01599e-05
CEACAM6	rs12270831	11.2367	1.21264e-13	4.01599e-05
CEACAM6	rs7926807	11.2367	1.21264e-13	4.01599e-05
CEACAM6	rs7942141	11.2367	1.21264e-13	4.01599e-05
CEACAM6	rs12278101	11.2367	1.21264e-13	4.01599e-05
CEACAM6	rs11037323	11.2367	1.21264e-13	4.01599e-05
CEACAM6	rs56397614	11.2367	1.21264e-13	4.01599e-05
CEACAM6	rs16937373	11.2367	1.21264e-13	4.01599e-05
CEACAM6	rs79786065	11.2367	1.21264e-13	4.01599e-05
CEACAM6	rs60151158	11.2367	1.21264e-13	4.01599e-05
ECHDC3	rs10137042	11.2157	1.28108e-13	4.1669e-05
ECHDC3	rs10137275	11.2157	1.28108e-13	4.1669e-05
ECHDC3	rs1886102	11.2157	1.28108e-13	4.1669e-05
ECHDC3	rs10140340	11.2157	1.28108e-13	4.1669e-05
CEACAM6	19-13530484	11.2078	1.30805e-13	4.21696e-05
CEACAM6	rs117682253	11.2078	1.30805e-13	4.21696e-05
OLAH	rs73216088	11.1912	1.36636e-13	4.38555e-05
HLA-C	rs2853946	-11.1695	1.44637e-13	4.5804e-05
OLAH	rs73651941	11.1668	1.45662e-13	4.5804e-05
GPRC5D	rs71508771	11.155	1.50251e-13	4.5804e-05
GPRC5D	rs10511670	11.155	1.50251e-13	4.5804e-05
GPRC5D	rs10511671	11.155	1.50251e-13	4.5804e-05
GPRC5D	rs3780221	11.155	1.50251e-13	4.5804e-05
GPRC5D	rs2291502	11.155	1.50251e-13	4.5804e-05
GPRC5D	rs13302453	11.155	1.50251e-13	4.5804e-05
GPRC5D	rs7852850	11.155	1.50251e-13	4.5804e-05
GPRC5D	rs13291632	11.155	1.50251e-13	4.5804e-05
GPRC5D	rs10963943	11.155	1.50251e-13	4.5804e-05
GPRC5D	rs10963944	11.155	1.50251e-13	4.5804e-05
OLAH	rs112457169	11.1488	1.52707e-13	4.62717e-05
OLAH	rs17075993	11.148	1.53056e-13	4.62717e-05
OLAH	rs62148995	11.1384	1.56968e-13	4.7064e-05
OLAH	rs73143973	11.1384	1.56968e-13	4.7064e-05
OLAH	4-54567770	11.0856	1.80375e-13	4.94059e-05
OLAH	4-54567782	11.0856	1.80375e-13	4.94059e-05
OLAH	rs10031863	11.0856	1.80375e-13	4.94059e-05
OLAH	rs1551879	11.0856	1.80375e-13	4.94059e-05
OLAH	rs1551881	11.0856	1.80375e-13	4.94059e-05
OLAH	rs9997817	11.0856	1.80375e-13	4.94059e-05
OLAH	rs55821336	11.0856	1.80375e-13	4.94059e-05
OLAH	rs28491549	11.0856	1.80375e-13	4.94059e-05
OLAH	rs55697814	11.0856	1.80375e-13	4.94059e-05
OLAH	rs10517293	11.0856	1.80375e-13	4.94059e-05
OLAH	rs75811745	11.0856	1.80375e-13	4.94059e-05
OLAH	rs76441499	11.0856	1.80375e-13	4.94059e-05
OLAH	rs116175417	11.0856	1.80375e-13	4.94059e-05
OLAH	rs57168894	11.0856	1.80375e-13	4.94059e-05
OLAH	22-32224203	11.0856	1.80375e-13	4.94059e-05
OLAH	rs75430798	11.0856	1.80375e-13	4.94059e-05
OLAH	rs116372508	11.0856	1.80375e-13	4.94059e-05
OLAH	rs80046879	11.0856	1.80375e-13	4.94059e-05
OLAH	rs7288786	11.0856	1.80375e-13	4.94059e-05
OLAH	rs75227842	11.0856	1.80375e-13	4.94059e-05
OLAH	rs75590488	11.0856	1.80375e-13	4.94059e-05
OLAH	rs78277485	11.0856	1.80375e-13	4.94059e-05
OLAH	rs9680698	11.0856	1.80375e-13	4.94059e-05
OLAH	rs111691288	11.0497	1.98344e-13	5.37218e-05
OLAH	rs57421079	11.0497	1.98344e-13	5.37218e-05
OLAH	rs111591976	11.0497	1.98344e-13	5.37218e-05
C4BPA	rs75099463	11.035	2.06199e-13	5.41481e-05
C4BPA	rs1433520	11.035	2.06199e-13	5.41481e-05
C4BPA	rs79200436	11.035	2.06199e-13	5.41481e-05
C4BPA	rs79398872	11.035	2.06199e-13	5.41481e-05
C4BPA	rs60339885	11.035	2.06199e-13	5.41481e-05
C4BPA	rs78542004	11.035	2.06199e-13	5.41481e-05
RETN	rs7248521	11.0329	2.0735e-13	5.41481e-05
RETN	rs66883962	11.0329	2.0735e-13	5.41481e-05
RETN	rs67744147	11.0329	2.0735e-13	5.41481e-05
RETN	rs4802172	11.0329	2.0735e-13	5.41481e-05
DLC1	rs35334771	11.007	2.22042e-13	5.69857e-05
DLC1	rs12802555	11.007	2.22042e-13	5.69857e-05
DLC1	rs1367322	11.007	2.22042e-13	5.69857e-05
DLC1	rs1367323	11.007	2.22042e-13	5.69857e-05
C4BPA	rs72637483	11.0055	2.22909e-13	5.69857e-05
C4BPA	rs7000210	11.0055	2.22909e-13	5.69857e-05
OLAH	11-8446494	10.8991	2.95741e-13	7.53407e-05
OLAH	rs11861177	10.8755	3.14896e-13	7.96633e-05
OLAH	rs58997455	10.8755	3.14896e-13	7.96633e-05
OLAH	9-25255128	10.7752	4.117e-13	0.000103793
OLAH	rs11052388	10.7133	4.85995e-13	0.000114536
OLAH	rs35616664	10.7127	4.86832e-13	0.000114536
CD38	rs71508774	10.7099	4.90471e-13	0.000114536
CD38	rs35553284	10.7099	4.90471e-13	0.000114536
CD38	rs16937320	10.7099	4.90471e-13	0.000114536
CD38	rs10963950	10.7099	4.90471e-13	0.000114536
CD38	rs10963955	10.7099	4.90471e-13	0.000114536
CD38	rs10963958	10.7099	4.90471e-13	0.000114536
CD38	rs71508775	10.7099	4.90471e-13	0.000114536
CD38	rs35448309	10.7099	4.90471e-13	0.000114536
CD38	rs36087651	10.7099	4.90471e-13	0.000114536
CD38	rs10811113	10.7099	4.90471e-13	0.000114536
CD38	rs7040525	10.7099	4.90471e-13	0.000114536
CD38	rs10963962	10.7099	4.90471e-13	0.000114536
CD38	rs71508776	10.7099	4.90471e-13	0.000114536
CD38	rs10963964	10.7099	4.90471e-13	0.000114536
CD38	rs35874966	10.7099	4.90471e-13	0.000114536
CD38	rs10963966	10.7099	4.90471e-13	0.000114536
CD38	rs35000581	10.7099	4.90471e-13	0.000114536
CD38	rs34490350	10.7099	4.90471e-13	0.000114536
CD38	rs12237614	10.7099	4.90471e-13	0.000114536
CD38	rs35629534	10.7099	4.90471e-13	0.000114536
CD38	rs7022748	10.7099	4.90471e-13	0.000114536
OLFM4	rs74817761	10.634	6.01617e-13	0.000138199
OLFM4	rs79251285	10.634	6.01617e-13	0.000138199
OLFM4	rs78577703	10.634	6.01617e-13	0.000138199
OLAH	12-110220088	10.6319	6.0508e-13	0.000138199
OLAH	rs111776707	10.6319	6.0508e-13	0.000138199
OLAH	rs75598642	10.6319	6.0508e-13	0.000138199
OLAH	rs80084939	10.6319	6.0508e-13	0.000138199
OLAH	20-42857494	10.6116	6.39153e-13	0.000145525
ARG1	rs116313286	10.572	7.11363e-13	0.000161462
HBA2	rs16912029	-10.5497	7.55687e-13	0.000170989
VNN1	4-54567770	10.4841	9.02749e-13	0.000190648
VNN1	4-54567782	10.4841	9.02749e-13	0.000190648
VNN1	rs10031863	10.4841	9.02749e-13	0.000190648
VNN1	rs1551879	10.4841	9.02749e-13	0.000190648
VNN1	rs1551881	10.4841	9.02749e-13	0.000190648
VNN1	rs9997817	10.4841	9.02749e-13	0.000190648
VNN1	rs55821336	10.4841	9.02749e-13	0.000190648
VNN1	rs28491549	10.4841	9.02749e-13	0.000190648
VNN1	rs55697814	10.4841	9.02749e-13	0.000190648
VNN1	rs10517293	10.4841	9.02749e-13	0.000190648
VNN1	rs75811745	10.4841	9.02749e-13	0.000190648
VNN1	rs76441499	10.4841	9.02749e-13	0.000190648
VNN1	rs116175417	10.4841	9.02749e-13	0.000190648
VNN1	rs57168894	10.4841	9.02749e-13	0.000190648
VNN1	22-32224203	10.4841	9.02749e-13	0.000190648
VNN1	rs75430798	10.4841	9.02749e-13	0.000190648
VNN1	rs116372508	10.4841	9.02749e-13	0.000190648
VNN1	rs80046879	10.4841	9.02749e-13	0.000190648
VNN1	rs7288786	10.4841	9.02749e-13	0.000190648
VNN1	rs75227842	10.4841	9.02749e-13	0.000190648
VNN1	rs75590488	10.4841	9.02749e-13	0.000190648
VNN1	rs78277485	10.4841	9.02749e-13	0.000190648
VNN1	rs9680698	10.4841	9.02749e-13	0.000190648
FOXC1	rs79737103	10.4533	9.81709e-13	0.000190737
FOXC1	rs7321893	10.4533	9.81709e-13	0.000190737
FOXC1	rs76574325	10.4533	9.81709e-13	0.000190737
FOXC1	rs79020139	10.4533	9.81709e-13	0.000190737
FOXC1	rs75567228	10.4533	9.81709e-13	0.000190737
FOXC1	rs17052653	10.4533	9.81709e-13	0.000190737
FOXC1	rs116330226	10.4533	9.81709e-13	0.000190737
FOXC1	rs115705354	10.4533	9.81709e-13	0.000190737
FOXC1	rs58447447	10.4533	9.81709e-13	0.000190737
FOXC1	rs7981740	10.4533	9.81709e-13	0.000190737
FOXC1	rs114771907	10.4533	9.81709e-13	0.000190737
FOXC1	rs115315659	10.4533	9.81709e-13	0.000190737
FOXC1	rs7992310	10.4533	9.81709e-13	0.000190737
FOXC1	rs7994088	10.4533	9.81709e-13	0.000190737
FOXC1	rs7993082	10.4533	9.81709e-13	0.000190737
FOXC1	rs77249983	10.4533	9.81709e-13	0.000190737
FOXC1	rs78472559	10.4533	9.81709e-13	0.000190737
FOXC1	rs58393891	10.4533	9.81709e-13	0.000190737
FOXC1	rs11842656	10.4533	9.81709e-13	0.000190737
FOXC1	rs2314013	10.4533	9.81709e-13	0.000190737
FOXC1	rs114784293	10.4533	9.81709e-13	0.000190737
FOXC1	rs115715407	10.4533	9.81709e-13	0.000190737
FOXC1	rs76238268	10.4533	9.81709e-13	0.000190737
FOXC1	rs17052691	10.4533	9.81709e-13	0.000190737
FOXC1	rs115884761	10.4533	9.81709e-13	0.000190737
FOXC1	rs75635497	10.4533	9.81709e-13	0.000190737
FOXC1	rs2314016	10.4533	9.81709e-13	0.000190737
FOXC1	rs79754051	10.4533	9.81709e-13	0.000190737
FOXC1	rs75414274	10.4533	9.81709e-13	0.000190737
FOXC1	rs79679386	10.4533	9.81709e-13	0.000190737
OLAH	rs13266174	10.4106	1.10268e-12	0.000213073
OLAH	rs13268350	10.4106	1.10268e-12	0.000213073
OLAH	rs118116929	10.4097	1.10544e-12	0.000213073
GPRC5D	rs75545960	10.4006	1.13315e-12	0.000216693
GPRC5D	rs75889597	10.4006	1.13315e-12	0.000216693
GPRC5D	rs62451624	10.4006	1.13315e-12	0.000216693
CCDC151	rs113765535	10.3954	1.14937e-12	0.000216947
CCDC151	rs75897676	10.3954	1.14937e-12	0.000216947
CCDC151	rs74857234	10.3954	1.14937e-12	0.000216947
CCDC151	rs111703763	10.3954	1.14937e-12	0.000216947
CCDC151	rs28574623	10.3954	1.14937e-12	0.000216947
TAF3	rs74495675	10.3783	1.20411e-12	0.000226693
OLAH	rs58320531	10.3429	1.32665e-12	0.00024912
OLAH	rs10810281	10.3402	1.33619e-12	0.000249708
OLFM4	rs58444885	10.3165	1.42575e-12	0.000249708
OLFM4	rs59067131	10.3165	1.42575e-12	0.000249708
OLFM4	rs76319812	10.3165	1.42575e-12	0.000249708
OLFM4	rs77180652	10.3165	1.42575e-12	0.000249708
OLFM4	3-45239895	10.3165	1.42575e-12	0.000249708
OLFM4	rs80246156	10.3165	1.42575e-12	0.000249708
OLFM4	rs115634652	10.3165	1.42575e-12	0.000249708
OLFM4	rs12288847	10.3165	1.42575e-12	0.000249708
OLFM4	rs12284491	10.3165	1.42575e-12	0.000249708
OLFM4	rs12286311	10.3165	1.42575e-12	0.000249708
OLFM4	11-43189613	10.3165	1.42575e-12	0.000249708
OLFM4	rs12291961	10.3165	1.42575e-12	0.000249708
OLFM4	rs117979249	10.3165	1.42575e-12	0.000249708
OLFM4	11-43191991	10.3165	1.42575e-12	0.000249708
OLFM4	rs75587489	10.3165	1.42575e-12	0.000249708
OLFM4	rs12288177	10.3165	1.42575e-12	0.000249708
OLFM4	rs12279868	10.3165	1.42575e-12	0.000249708
OLFM4	rs17583730	10.3165	1.42575e-12	0.000249708
OLFM4	rs12270831	10.3165	1.42575e-12	0.000249708
OLFM4	rs7926807	10.3165	1.42575e-12	0.000249708
OLFM4	rs7942141	10.3165	1.42575e-12	0.000249708
OLFM4	rs12278101	10.3165	1.42575e-12	0.000249708
OLFM4	rs11037323	10.3165	1.42575e-12	0.000249708
OLFM4	rs56397614	10.3165	1.42575e-12	0.000249708
OLFM4	rs16937373	10.3165	1.42575e-12	0.000249708
OLFM4	rs79786065	10.3165	1.42575e-12	0.000249708
OLFM4	rs60151158	10.3165	1.42575e-12	0.000249708
OLAH	2-11877998	10.3134	1.43797e-12	0.000250643
OLAH	rs11895768	10.3134	1.43797e-12	0.000250643
ARG1	rs115794206	10.3002	1.49117e-12	0.000257453
ARG1	rs75616307	10.3002	1.49117e-12	0.000257453
ARG1	rs16872542	10.3002	1.49117e-12	0.000257453
ARG1	rs115957321	10.3002	1.49117e-12	0.000257453
VNN1	11-8446494	10.2986	1.49752e-12	0.000257938
OLFM4	19-13530484	10.2668	1.63399e-12	0.00028012
OLFM4	rs117682253	10.2668	1.63399e-12	0.00028012
ARG1	rs9927506	10.2443	1.73813e-12	0.000297274
ECHDC3	rs73494174	10.2214	1.85117e-12	0.000315865
OLAH	rs28366922	10.2106	1.90708e-12	0.000323136
OLAH	rs74718440	10.2106	1.90708e-12	0.000323136
OLAH	rs12681355	10.2106	1.90708e-12	0.000323136
ESPN	rs61836002	10.2066	1.92822e-12	0.000325959
CD163	rs9912447	10.1967	1.98113e-12	0.000332588
CD163	rs9913286	10.1967	1.98113e-12	0.000332588
CD163	rs737362	10.1967	1.98113e-12	0.000332588
OLAH	rs28465550	10.1942	1.99518e-12	0.000334177
ECHDC3	rs16949183	10.1602	2.19079e-12	0.000366098
ARG1	rs9599324	10.1588	2.1993e-12	0.000366679
SPACA3	rs73268661	10.1557	2.21814e-12	0.000368976
TFF3	rs76906100	10.1435	2.29423e-12	0.00037818
TFF3	rs11807738	10.1435	2.29423e-12	0.00037818
TFF3	rs114411274	10.1435	2.29423e-12	0.00037818
TFF3	rs115996299	10.1435	2.29423e-12	0.00037818
OLAH	rs12428376	10.1378	2.33049e-12	0.000382426
OLAH	rs56023833	10.1378	2.33049e-12	0.000382426
HLA-DRB1	rs9271257	10.1298	2.38249e-12	0.000384891
HLA-DRB1	rs112957910	10.1298	2.38249e-12	0.000384891
HLA-DRB1	rs3997871	10.1298	2.38249e-12	0.000384891
HLA-DRB1	rs9271260	10.1298	2.38249e-12	0.000384891
HLA-DRB1	rs3997874	10.1298	2.38249e-12	0.000384891
HLA-DRB1	rs2894378	10.1298	2.38249e-12	0.000384891
HLA-DRB1	rs3104416	10.1298	2.38249e-12	0.000384891
OLAH	rs28580193	10.1077	2.53302e-12	0.000407403
OLAH	rs28620987	10.1077	2.53302e-12	0.000407403
OLFM4	rs11037267	10.0917	2.64782e-12	0.000419423
OLFM4	rs11037268	10.0917	2.64782e-12	0.000419423
OLFM4	rs12283767	10.0917	2.64782e-12	0.000419423
OLFM4	rs12283900	10.0917	2.64782e-12	0.000419423
OLFM4	rs12270087	10.0917	2.64782e-12	0.000419423
MT3	rs9838010	10.0719	2.79688e-12	0.000419423
TFF3	4-75703498	10.0619	2.87501e-12	0.000419423
KRTAP19-6	rs79802749	10.0608	2.88408e-12	0.000419423
KRTAP19-6	7-92738838	10.0608	2.88408e-12	0.000419423
KRTAP19-6	7-92739821	10.0608	2.88408e-12	0.000419423
KRTAP19-6	7-92740696	10.0608	2.88408e-12	0.000419423
KRTAP19-6	rs111875710	10.0608	2.88408e-12	0.000419423
KRTAP19-6	7-92741417	10.0608	2.88408e-12	0.000419423
KRTAP19-6	7-92741927	10.0608	2.88408e-12	0.000419423
KRTAP19-6	7-92742108	10.0608	2.88408e-12	0.000419423
KRTAP19-6	7-92742993	10.0608	2.88408e-12	0.000419423
KRTAP19-6	rs113651711	10.0608	2.88408e-12	0.000419423
KRTAP19-6	rs74839551	10.0608	2.88408e-12	0.000419423
KRTAP19-6	rs77729170	10.0608	2.88408e-12	0.000419423
KRTAP19-6	rs12544198	10.0608	2.88408e-12	0.000419423
KRTAP19-6	rs13267014	10.0608	2.88408e-12	0.000419423
KRTAP19-6	rs34867567	10.0608	2.88408e-12	0.000419423
KRTAP19-6	rs13268132	10.0608	2.88408e-12	0.000419423
KRTAP19-6	rs13275720	10.0608	2.88408e-12	0.000419423
KRTAP19-6	rs12542951	10.0608	2.88408e-12	0.000419423
KRTAP19-6	rs12549735	10.0608	2.88408e-12	0.000419423
KRTAP19-6	rs12542452	10.0608	2.88408e-12	0.000419423
KRTAP19-6	rs10095166	10.0608	2.88408e-12	0.000419423
KRTAP19-6	rs4875776	10.0608	2.88408e-12	0.000419423
KRTAP19-6	rs12343170	10.0608	2.88408e-12	0.000419423
KRTAP19-6	rs78746692	10.0608	2.88408e-12	0.000419423
KRTAP19-6	rs12336277	10.0608	2.88408e-12	0.000419423
KRTAP19-6	rs10813040	10.0608	2.88408e-12	0.000419423
KRTAP19-6	9-29272104	10.0608	2.88408e-12	0.000419423
KRTAP19-6	rs78590394	10.0608	2.88408e-12	0.000419423
KRTAP19-6	9-29274036	10.0608	2.88408e-12	0.000419423
KRTAP19-6	9-29274325	10.0608	2.88408e-12	0.000419423
KRTAP19-6	rs10969059	10.0608	2.88408e-12	0.000419423
KRTAP19-6	rs10969061	10.0608	2.88408e-12	0.000419423
KRTAP19-6	rs10969062	10.0608	2.88408e-12	0.000419423
KRTAP19-6	rs10969063	10.0608	2.88408e-12	0.000419423
KRTAP19-6	rs10119346	10.0608	2.88408e-12	0.000419423
KRTAP19-6	rs10116577	10.0608	2.88408e-12	0.000419423
KRTAP19-6	rs12337203	10.0608	2.88408e-12	0.000419423
KRTAP19-6	rs12343156	10.0608	2.88408e-12	0.000419423
KRTAP19-6	rs12347392	10.0608	2.88408e-12	0.000419423
KRTAP19-6	rs74771000	10.0608	2.88408e-12	0.000419423
KRTAP19-6	rs11857592	10.0608	2.88408e-12	0.000419423
CD163	rs10137042	10.0474	2.99286e-12	0.000431795
CD163	rs10137275	10.0474	2.99286e-12	0.000431795
CD163	rs1886102	10.0474	2.99286e-12	0.000431795
CD163	rs10140340	10.0474	2.99286e-12	0.000431795
HBA2	rs78367418	-10.038	3.07211e-12	0.000440611
HBA2	rs76435434	-10.038	3.07211e-12	0.000440611
HBA2	rs77751465	-10.038	3.07211e-12	0.000440611
KRTAP19-6	rs3211905	10.0363	3.08651e-12	0.000441808
ADORA3	rs60707664	10.0315	3.12852e-12	0.000444329
ADORA3	rs112614288	10.0315	3.12852e-12	0.000444329
ADORA3	rs57672319	10.0315	3.12852e-12	0.000444329
ADORA3	rs73548772	10.0315	3.12852e-12	0.000444329
MYL9	rs61836002	10.018	3.24782e-12	0.000460375
ECHDC3	7-102385625	10.0056	3.36112e-12	0.000474589
ECHDC3	7-102389710	10.0056	3.36112e-12	0.000474589
KRTAP19-6	rs1545103	9.99791	3.43404e-12	0.000483013
KRTAP19-6	rs10749748	9.99791	3.43404e-12	0.000483013
ARHGEF10	rs13119183	9.93215	4.12389e-12	0.000578926
SCGB3A1	rs16886216	9.8906	4.63087e-12	0.000635406
SCGB3A1	rs10091519	9.8906	4.63087e-12	0.000635406
SCGB3A1	rs10109649	9.8906	4.63087e-12	0.000635406
SCGB3A1	rs10098595	9.8906	4.63087e-12	0.000635406
SCGB3A1	rs58238611	9.8906	4.63087e-12	0.000635406
SCGB3A1	rs111415166	9.8906	4.63087e-12	0.000635406
SCGB3A1	rs59083645	9.8906	4.63087e-12	0.000635406
SCGB3A1	rs1378170	9.8906	4.63087e-12	0.000635406
SCGB3A1	rs16886271	9.8906	4.63087e-12	0.000635406
SCGB3A1	rs10094503	9.8906	4.63087e-12	0.000635406
SCGB3A1	rs6991861	9.8906	4.63087e-12	0.000635406
SCGB3A1	rs7844837	9.8906	4.63087e-12	0.000635406
ARHGEF10	rs112952358	9.86513	4.9726e-12	0.000681013
RAB17	rs73866683	9.85408	5.12883e-12	0.00069847
RAB17	rs55662336	9.85408	5.12883e-12	0.00069847
RAB17	rs57607501	9.85408	5.12883e-12	0.00069847
PJA2	rs4919705	-9.83288	5.44233e-12	0.000739011
ECHDC3	17-25614031	9.82862	5.50766e-12	0.000739011
ECHDC3	rs80353547	9.82862	5.50766e-12	0.000739011
ECHDC3	rs73984466	9.82862	5.50766e-12	0.000739011
ECHDC3	17-25633308	9.82862	5.50766e-12	0.000739011
ECHDC3	rs73984467	9.82862	5.50766e-12	0.000739011
ECHDC3	rs73984468	9.82862	5.50766e-12	0.000739011
ECHDC3	rs9867	9.82862	5.50766e-12	0.000739011
OLAH	rs7475905	9.81003	5.80236e-12	0.000777121
TLR2	rs16827800	9.79946	5.97689e-12	0.000799029
KRTAP19-6	rs9657366	9.79684	6.02092e-12	0.00080344
OLAH	rs7320354	9.78993	6.13886e-12	0.000807348
OLAH	rs6490538	9.78993	6.13886e-12	0.000807348
OLAH	rs7328486	9.78993	6.13886e-12	0.000807348
OLAH	rs1832142	9.78993	6.13886e-12	0.000807348
OLAH	rs2313492	9.78993	6.13886e-12	0.000807348
OLAH	rs2149694	9.78993	6.13886e-12	0.000807348
OLAH	rs1577536	9.78993	6.13886e-12	0.000807348
OLAH	rs2149691	9.78993	6.13886e-12	0.000807348
HRASLS2	rs71508771	9.76157	6.64782e-12	0.000858784
HRASLS2	rs10511670	9.76157	6.64782e-12	0.000858784
HRASLS2	rs10511671	9.76157	6.64782e-12	0.000858784
HRASLS2	rs3780221	9.76157	6.64782e-12	0.000858784
HRASLS2	rs2291502	9.76157	6.64782e-12	0.000858784
HRASLS2	rs13302453	9.76157	6.64782e-12	0.000858784
HRASLS2	rs7852850	9.76157	6.64782e-12	0.000858784
HRASLS2	rs13291632	9.76157	6.64782e-12	0.000858784
HRASLS2	rs10963943	9.76157	6.64782e-12	0.000858784
HRASLS2	rs10963944	9.76157	6.64782e-12	0.000858784
PJA2	rs4955653	-9.7355	7.15345e-12	0.000922466
ECHDC3	rs9817182	9.72139	7.44325e-12	0.000958141
ECHDC3	rs11188478	9.70021	7.90081e-12	0.00101525
ADORA3	rs10966778	9.69408	8.03845e-12	0.00103112
ADORA3	12-24429350	9.67287	8.534e-12	0.00109084
ADORA3	12-24445026	9.67287	8.534e-12	0.00109084
DLC1	rs61433998	9.65308	9.02446e-12	0.00113004
DLC1	rs58746192	9.65308	9.02446e-12	0.00113004
DLC1	rs60338212	9.65308	9.02446e-12	0.00113004
TTYH1	10-23884507	9.64633	9.19807e-12	0.00113004
ADORA3	rs56827386	9.64466	9.24158e-12	0.00113004
ADORA3	rs76651330	9.64466	9.24158e-12	0.00113004
ADORA3	rs75776776	9.64466	9.24158e-12	0.00113004
CCDC151	rs12615694	9.64332	9.27673e-12	0.00113004
CCDC151	rs79182081	9.64332	9.27673e-12	0.00113004
CCDC151	rs12614516	9.64332	9.27673e-12	0.00113004
CCDC151	rs12612332	9.64332	9.27673e-12	0.00113004
CCDC151	rs12621239	9.64332	9.27673e-12	0.00113004
CCDC151	rs3886664	9.64332	9.27673e-12	0.00113004
CCDC151	rs75561508	9.64332	9.27673e-12	0.00113004
CCDC151	rs79655603	9.64332	9.27673e-12	0.00113004
HBA2	rs72875463	-9.62843	9.67552e-12	0.00113004
DLC1	rs9347892	9.62191	9.85535e-12	0.00113004
DLC1	rs4709876	9.62191	9.85535e-12	0.00113004
SCGB3A1	rs58447909	9.62185	9.85714e-12	0.00113004
ADORA3	7-46974309	9.61689	9.99637e-12	0.00113004
ADORA3	7-46978578	9.61689	9.99637e-12	0.00113004
ADORA3	rs116897417	9.61689	9.99637e-12	0.00113004
ADORA3	rs78696112	9.61689	9.99637e-12	0.00113004
ADORA3	rs75973084	9.61689	9.99637e-12	0.00113004
ADORA3	7-32505876	9.61514	1.00461e-11	0.00113004
MT3	rs7895789	9.60968	1.02023e-11	0.00113004
ADORA3	rs6590612	9.60788	1.02544e-11	0.00113004
HBA2	rs28517686	-9.60374	1.03754e-11	0.00113004
ARG1	rs16827800	9.60026	1.04782e-11	0.00113004
ADORA3	rs75073765	9.59237	1.07147e-11	0.00113004
ADORA3	rs116136826	9.59237	1.07147e-11	0.00113004
ADORA3	rs114902469	9.59237	1.07147e-11	0.00113004
HLA-DRB1	rs9271146	9.57717	1.11864e-11	0.00113004
ADORA3	rs6570393	9.57538	1.12433e-11	0.00113004
ADORA3	rs117263461	9.57538	1.12433e-11	0.00113004
ADORA3	rs117116727	9.57538	1.12433e-11	0.00113004
ADORA3	rs59111003	9.57471	1.12645e-11	0.00113004
ADORA3	12-126299540	9.57471	1.12645e-11	0.00113004
KRTAP19-6	3-94653808	9.56004	1.1743e-11	0.00113004
KRTAP19-6	rs73179478	9.56004	1.1743e-11	0.00113004
KRTAP19-6	rs6804802	9.56004	1.1743e-11	0.00113004
KRTAP19-6	rs73182103	9.56004	1.1743e-11	0.00113004
KRTAP19-6	rs2311091	9.56004	1.1743e-11	0.00113004
KRTAP19-6	rs6788513	9.56004	1.1743e-11	0.00113004
KRTAP19-6	rs73165393	9.56004	1.1743e-11	0.00113004
ADORA3	rs66514778	9.55824	1.18031e-11	0.00113004
ADORA3	rs73018629	9.55824	1.18031e-11	0.00113004
ADORA3	rs12033418	9.55824	1.18031e-11	0.00113004
ADORA3	rs60169087	9.55824	1.18031e-11	0.00113004
ADORA3	rs57093875	9.55824	1.18031e-11	0.00113004
ADORA3	rs12085730	9.55824	1.18031e-11	0.00113004
ADORA3	rs2289758	9.55824	1.18031e-11	0.00113004
ADORA3	rs58510761	9.55824	1.18031e-11	0.00113004
ADORA3	rs3738201	9.55824	1.18031e-11	0.00113004
ADORA3	rs10458470	9.55824	1.18031e-11	0.00113004
ADORA3	rs12097572	9.55824	1.18031e-11	0.00113004
ADORA3	rs12027277	9.55824	1.18031e-11	0.00113004
ADORA3	rs3738202	9.55824	1.18031e-11	0.00113004
ADORA3	rs61624054	9.55824	1.18031e-11	0.00113004
ADORA3	rs11119731	9.55824	1.18031e-11	0.00113004
ADORA3	rs11119733	9.55824	1.18031e-11	0.00113004
ADORA3	rs11119734	9.55824	1.18031e-11	0.00113004
ADORA3	rs12030854	9.55824	1.18031e-11	0.00113004
ADORA3	1-211577080	9.55824	1.18031e-11	0.00113004
ADORA3	1-211580924	9.55824	1.18031e-11	0.00113004
ADORA3	rs11119737	9.55824	1.18031e-11	0.00113004
ADORA3	rs12039108	9.55824	1.18031e-11	0.00113004
ADORA3	rs12035966	9.55824	1.18031e-11	0.00113004
ADORA3	rs12039915	9.55824	1.18031e-11	0.00113004
ADORA3	rs12039683	9.55824	1.18031e-11	0.00113004
ADORA3	rs12080561	9.55824	1.18031e-11	0.00113004
ADORA3	rs11119738	9.55824	1.18031e-11	0.00113004
ADORA3	rs79872546	9.55824	1.18031e-11	0.00113004
ADORA3	rs11119740	9.55824	1.18031e-11	0.00113004
ADORA3	rs117139577	9.55824	1.18031e-11	0.00113004
ADORA3	rs114502222	9.55824	1.18031e-11	0.00113004
ADORA3	rs115144869	9.55824	1.18031e-11	0.00113004
ADORA3	rs12065190	9.55824	1.18031e-11	0.00113004
ADORA3	rs75136887	9.55824	1.18031e-11	0.00113004
ADORA3	rs12036800	9.55824	1.18031e-11	0.00113004
ADORA3	rs12036896	9.55824	1.18031e-11	0.00113004
ADORA3	1-211628111	9.55824	1.18031e-11	0.00113004
ADORA3	rs116770760	9.55824	1.18031e-11	0.00113004
ADORA3	rs116541183	9.55824	1.18031e-11	0.00113004
ADORA3	rs75068503	9.55824	1.18031e-11	0.00113004
ADORA3	rs77869122	9.55824	1.18031e-11	0.00113004
ADORA3	rs75239369	9.55824	1.18031e-11	0.00113004
ADORA3	2-241543966	9.55824	1.18031e-11	0.00113004
ADORA3	rs76278088	9.55824	1.18031e-11	0.00113004
ADORA3	rs80072686	9.55824	1.18031e-11	0.00113004
ADORA3	rs78770087	9.55824	1.18031e-11	0.00113004
ADORA3	rs79942997	9.55824	1.18031e-11	0.00113004
ADORA3	3-178920867	9.55824	1.18031e-11	0.00113004
ADORA3	rs114289371	9.55824	1.18031e-11	0.00113004
ADORA3	rs80257121	9.55824	1.18031e-11	0.00113004
ADORA3	3-178929989	9.55824	1.18031e-11	0.00113004
ADORA3	rs78338421	9.55824	1.18031e-11	0.00113004
ADORA3	rs116251171	9.55824	1.18031e-11	0.00113004
ADORA3	3-178933743	9.55824	1.18031e-11	0.00113004
ADORA3	3-178935043	9.55824	1.18031e-11	0.00113004
ADORA3	rs114587137	9.55824	1.18031e-11	0.00113004
ADORA3	rs76677502	9.55824	1.18031e-11	0.00113004
ADORA3	3-178950707	9.55824	1.18031e-11	0.00113004
ADORA3	rs17849079	9.55824	1.18031e-11	0.00113004
ADORA3	rs1048931	9.55824	1.18031e-11	0.00113004
ADORA3	rs17156962	9.55824	1.18031e-11	0.00113004
ADORA3	rs77798905	9.55824	1.18031e-11	0.00113004
ADORA3	rs34064900	9.55824	1.18031e-11	0.00113004
ADORA3	rs75514874	9.55824	1.18031e-11	0.00113004
ADORA3	rs118167210	9.55824	1.18031e-11	0.00113004
ADORA3	rs75029197	9.55824	1.18031e-11	0.00113004
ADORA3	rs45603941	9.55824	1.18031e-11	0.00113004
ADORA3	rs77380399	9.55824	1.18031e-11	0.00113004
ADORA3	rs79665140	9.55824	1.18031e-11	0.00113004
ADORA3	rs74764871	9.55824	1.18031e-11	0.00113004
ADORA3	rs79962633	9.55824	1.18031e-11	0.00113004
ADORA3	rs76976954	9.55824	1.18031e-11	0.00113004
ADORA3	rs74467685	9.55824	1.18031e-11	0.00113004
ADORA3	rs77635936	9.55824	1.18031e-11	0.00113004
ADORA3	7-46955559	9.55824	1.18031e-11	0.00113004
ADORA3	rs79077908	9.55824	1.18031e-11	0.00113004
ADORA3	7-46963660	9.55824	1.18031e-11	0.00113004
ADORA3	7-46965674	9.55824	1.18031e-11	0.00113004
ADORA3	rs115534758	9.55824	1.18031e-11	0.00113004
ADORA3	rs73236347	9.55824	1.18031e-11	0.00113004
ADORA3	8-78140680	9.55824	1.18031e-11	0.00113004
ADORA3	8-78175669	9.55824	1.18031e-11	0.00113004
ADORA3	8-78231392	9.55824	1.18031e-11	0.00113004
ADORA3	8-78252408	9.55824	1.18031e-11	0.00113004
ADORA3	8-78318017	9.55824	1.18031e-11	0.00113004
ADORA3	rs117783493	9.55824	1.18031e-11	0.00113004
ADORA3	8-78429195	9.55824	1.18031e-11	0.00113004
ADORA3	8-78479761	9.55824	1.18031e-11	0.00113004
ADORA3	8-78480008	9.55824	1.18031e-11	0.00113004
ADORA3	8-78487024	9.55824	1.18031e-11	0.00113004
ADORA3	rs75302410	9.55824	1.18031e-11	0.00113004
ADORA3	rs117597452	9.55824	1.18031e-11	0.00113004
ADORA3	rs79258426	9.55824	1.18031e-11	0.00113004
ADORA3	rs78159439	9.55824	1.18031e-11	0.00113004
ADORA3	8-83282636	9.55824	1.18031e-11	0.00113004
ADORA3	rs79839215	9.55824	1.18031e-11	0.00113004
ADORA3	rs16910303	9.55824	1.18031e-11	0.00113004
ADORA3	rs117177103	9.55824	1.18031e-11	0.00113004
ADORA3	rs79963905	9.55824	1.18031e-11	0.00113004
ADORA3	12-7917011	9.55824	1.18031e-11	0.00113004
ADORA3	12-17432577	9.55824	1.18031e-11	0.00113004
ADORA3	rs116202618	9.55824	1.18031e-11	0.00113004
ADORA3	rs73070070	9.55824	1.18031e-11	0.00113004
ADORA3	rs56081011	9.55824	1.18031e-11	0.00113004
ADORA3	rs73055327	9.55824	1.18031e-11	0.00113004
ADORA3	rs73055338	9.55824	1.18031e-11	0.00113004
ADORA3	rs117715179	9.55824	1.18031e-11	0.00113004
ADORA3	rs117115739	9.55824	1.18031e-11	0.00113004
ADORA3	16-57566840	9.55824	1.18031e-11	0.00113004
ADORA3	16-57592317	9.55824	1.18031e-11	0.00113004
ADORA3	16-57598013	9.55824	1.18031e-11	0.00113004
ADORA3	16-57606932	9.55824	1.18031e-11	0.00113004
ADORA3	16-57607142	9.55824	1.18031e-11	0.00113004
ADORA3	rs73548755	9.55824	1.18031e-11	0.00113004
ADORA3	rs16958312	9.55824	1.18031e-11	0.00113004
ADORA3	rs73982781	9.55824	1.18031e-11	0.00113004
ADORA3	rs73982782	9.55824	1.18031e-11	0.00113004
ADORA3	17-25692793	9.55824	1.18031e-11	0.00113004
ADORA3	rs11868692	9.55824	1.18031e-11	0.00113004
ADORA3	rs73982783	9.55824	1.18031e-11	0.00113004
ADORA3	rs73982784	9.55824	1.18031e-11	0.00113004
ADORA3	rs73982785	9.55824	1.18031e-11	0.00113004
ADORA3	rs6505231	9.55824	1.18031e-11	0.00113004
ADORA3	rs60970387	9.55824	1.18031e-11	0.00113004
ADORA3	rs73982787	9.55824	1.18031e-11	0.00113004
ADORA3	rs73982788	9.55824	1.18031e-11	0.00113004
ADORA3	rs60883879	9.55824	1.18031e-11	0.00113004
ADORA3	rs73982858	9.55824	1.18031e-11	0.00113004
ADORA3	rs73982863	9.55824	1.18031e-11	0.00113004
ADORA3	rs73982868	9.55824	1.18031e-11	0.00113004
ADORA3	rs11870638	9.55824	1.18031e-11	0.00113004
ADORA3	rs73257762	9.55824	1.18031e-11	0.00113004
ADORA3	rs73257764	9.55824	1.18031e-11	0.00113004
ADORA3	rs73257766	9.55824	1.18031e-11	0.00113004
ADORA3	rs73257771	9.55824	1.18031e-11	0.00113004
ADORA3	rs73257772	9.55824	1.18031e-11	0.00113004
ADORA3	rs75799591	9.55824	1.18031e-11	0.00113004
ADORA3	rs73257779	9.55824	1.18031e-11	0.00113004
ADORA3	rs73257780	9.55824	1.18031e-11	0.00113004
ADORA3	rs73257781	9.55824	1.18031e-11	0.00113004
ADORA3	rs77121075	9.55824	1.18031e-11	0.00113004
ADORA3	rs6041439	9.55824	1.18031e-11	0.00113004
ADORA3	rs11905706	9.55824	1.18031e-11	0.00113004
ADORA3	rs11907480	9.55824	1.18031e-11	0.00113004
ADORA3	rs78770212	9.55824	1.18031e-11	0.00113004
ADORA3	20-20077293	9.55824	1.18031e-11	0.00113004
PVALB	rs113064881	9.55586	1.1883e-11	0.0011362
LAIR2	rs74629324	9.55398	1.19464e-11	0.00114025
CCL23	rs11319	9.55368	1.19566e-11	0.00114025
ADORA3	rs71461359	9.55064	1.20603e-11	0.00114863
ADORA3	rs80280994	9.54445	1.2274e-11	0.00116351
ADORA3	rs113130771	9.53915	1.24602e-11	0.00116351
ADORA3	rs76513515	9.53915	1.24602e-11	0.00116351
ADORA3	rs79304726	9.53915	1.24602e-11	0.00116351
ADORA3	rs72724641	9.53915	1.24602e-11	0.00116351
ADORA3	rs1985161	9.53915	1.24602e-11	0.00116351
ADORA3	rs17101404	9.53915	1.24602e-11	0.00116351
ADORA3	rs62008724	9.53915	1.24602e-11	0.00116351
ADORA3	rs62008725	9.53915	1.24602e-11	0.00116351
CLEC4E	17-25614031	9.53881	1.24721e-11	0.00116351
CLEC4E	rs80353547	9.53881	1.24721e-11	0.00116351
CLEC4E	rs73984466	9.53881	1.24721e-11	0.00116351
CLEC4E	17-25633308	9.53881	1.24721e-11	0.00116351
CLEC4E	rs73984467	9.53881	1.24721e-11	0.00116351
CLEC4E	rs73984468	9.53881	1.24721e-11	0.00116351
CLEC4E	rs9867	9.53881	1.24721e-11	0.00116351
ADORA3	rs41286848	9.53125	1.27428e-11	0.00118573
ADORA3	rs41286850	9.53125	1.27428e-11	0.00118573
LINGO2	rs73575598	9.52916	1.28187e-11	0.00118824
LINGO2	rs73577304	9.52916	1.28187e-11	0.00118824
LINGO2	rs111318028	9.52916	1.28187e-11	0.00118824
ADORA3	2-2650239	9.52655	1.2914e-11	0.00119404
ADORA3	8-6170138	9.52655	1.2914e-11	0.00119404
CD177	rs73027577	9.51671	1.32803e-11	0.00121252
CD177	rs74454374	9.51671	1.32803e-11	0.00121252
CD177	rs79291307	9.51671	1.32803e-11	0.00121252
CD177	rs76598229	9.51671	1.32803e-11	0.00121252
CD177	rs75177967	9.51671	1.32803e-11	0.00121252
CD177	rs17512634	9.51671	1.32803e-11	0.00121252
CD177	rs950806	9.51671	1.32803e-11	0.00121252
CD177	rs79088484	9.51671	1.32803e-11	0.00121252
CD177	rs17597441	9.51671	1.32803e-11	0.00121252
CD177	rs117546231	9.51671	1.32803e-11	0.00121252
ADORA3	rs17057429	9.51464	1.33584e-11	0.00121508
ADORA3	rs78793869	9.51464	1.33584e-11	0.00121508
ADORA3	rs17057442	9.51464	1.33584e-11	0.00121508
ADORA3	rs58333344	9.49333	1.4193e-11	0.00122005
ADORA3	rs72850815	9.49333	1.4193e-11	0.00122005
ADORA3	rs10741265	9.49333	1.4193e-11	0.00122005
CMBL	rs55763447	9.4929	1.42103e-11	0.00122005
ADORA3	2-2647522	9.49106	1.4285e-11	0.00122005
PVALB	rs113312439	9.48847	1.43906e-11	0.00122005
PVALB	rs3734076	9.48847	1.43906e-11	0.00122005
PVALB	rs221611	9.4879	1.44137e-11	0.00122005
ADORA3	rs73717426	9.47948	1.47634e-11	0.00122005
ADORA3	rs76516844	9.47948	1.47634e-11	0.00122005
ADORA3	rs77697833	9.47948	1.47634e-11	0.00122005
PVALB	rs78321860	9.47782	1.48333e-11	0.00122005
PVALB	rs79510493	9.47782	1.48333e-11	0.00122005
PVALB	rs117087623	9.47782	1.48333e-11	0.00122005
PVALB	rs117875286	9.47782	1.48333e-11	0.00122005
PVALB	rs117646208	9.47782	1.48333e-11	0.00122005
PVALB	16-64430057	9.47782	1.48333e-11	0.00122005
PVALB	rs76910977	9.47782	1.48333e-11	0.00122005
ECHDC3	rs16827800	9.47476	1.49631e-11	0.00122005
ADORA3	4-172683955	9.47377	1.50054e-11	0.00122005
ADORA3	rs77330692	9.47377	1.50054e-11	0.00122005
ADORA3	rs115366392	9.47377	1.50054e-11	0.00122005
ADORA3	rs17063099	9.47178	1.50906e-11	0.00122005
HBA2	rs79752086	-9.46133	1.55464e-11	0.00122005
HBA2	rs12251032	-9.46133	1.55464e-11	0.00122005
ADORA3	rs73744711	9.45573	1.57966e-11	0.00122005
ADORA3	rs118127254	9.45573	1.57966e-11	0.00122005
ADORA3	rs75173435	9.45573	1.57966e-11	0.00122005
ADORA3	rs80246371	9.45573	1.57966e-11	0.00122005
ADORA3	rs10417318	9.45573	1.57966e-11	0.00122005
ADORA3	rs4808925	9.45573	1.57966e-11	0.00122005
ADORA3	rs34357043	9.45247	1.5944e-11	0.00122005
OLAH	rs4135079	9.45062	1.60282e-11	0.00122005
OLAH	rs11111863	9.44914	1.60959e-11	0.00122005
HIPK3	rs4755504	9.44841	1.61297e-11	0.00122005
ADORA3	rs76300365	9.44727	1.61823e-11	0.00122005
PVALB	rs6068005	9.44548	1.6265e-11	0.00122005
ADORA3	rs74590132	9.43916	1.65607e-11	0.00122005
ADORA3	8-142082129	9.43916	1.65607e-11	0.00122005
ADORA3	8-142082134	9.43916	1.65607e-11	0.00122005
ADORA3	rs111388332	9.43916	1.65607e-11	0.00122005
ADORA3	rs112411432	9.43916	1.65607e-11	0.00122005
ADORA3	rs112589773	9.43916	1.65607e-11	0.00122005
ADORA3	rs111282747	9.43916	1.65607e-11	0.00122005
ADORA3	rs73548775	9.43824	1.66043e-11	0.00122005
RAB17	rs111528110	9.43516	1.67507e-11	0.00122005
PVALB	rs72939583	9.42721	1.71348e-11	0.00122005
PVALB	5-166404131	9.42721	1.71348e-11	0.00122005
PVALB	10-25810114	9.42721	1.71348e-11	0.00122005
PVALB	rs80164851	9.42721	1.71348e-11	0.00122005
PVALB	rs74727306	9.42721	1.71348e-11	0.00122005
PVALB	rs77702600	9.42721	1.71348e-11	0.00122005
PVALB	22-43589419	9.42721	1.71348e-11	0.00122005
PVALB	rs113785151	9.42721	1.71348e-11	0.00122005
PVALB	rs114329790	9.42721	1.71348e-11	0.00122005
ADORA3	rs72802831	9.42661	1.71645e-11	0.00122005
ADORA3	rs10051205	9.42661	1.71645e-11	0.00122005
ADORA3	rs78799179	9.42661	1.71645e-11	0.00122005
PVALB	rs72898499	9.42437	1.72745e-11	0.00122005
TLR2	rs6823567	9.42427	1.72792e-11	0.00122005
PPP2R5B	rs6905800	9.4199	1.74962e-11	0.00122005
ADORA3	rs78782519	9.41764	1.76092e-11	0.00122005
ADORA3	rs75545659	9.41764	1.76092e-11	0.00122005
ADORA3	rs75429981	9.41764	1.76092e-11	0.00122005
ADORA3	rs78777139	9.41764	1.76092e-11	0.00122005
ADORA3	8-114322570	9.41764	1.76092e-11	0.00122005
ADORA3	rs77678719	9.41764	1.76092e-11	0.00122005
ADORA3	rs80106164	9.41764	1.76092e-11	0.00122005
ADORA3	rs10863881	9.41158	1.79166e-11	0.00122005
ADORA3	rs12046975	9.41158	1.79166e-11	0.00122005
ADORA3	rs10779551	9.41158	1.79166e-11	0.00122005
ADORA3	rs77042475	9.41158	1.79166e-11	0.00122005
ADORA3	1-211438944	9.41158	1.79166e-11	0.00122005
ADORA3	rs10863885	9.41158	1.79166e-11	0.00122005
ADORA3	rs76472036	9.41158	1.79166e-11	0.00122005
ADORA3	rs12032988	9.41158	1.79166e-11	0.00122005
ADORA3	rs11119720	9.41158	1.79166e-11	0.00122005
ADORA3	rs17017360	9.41158	1.79166e-11	0.00122005
ADORA3	rs17017401	9.41158	1.79166e-11	0.00122005
ADORA3	rs11119725	9.41158	1.79166e-11	0.00122005
ADORA3	rs72561482	9.41158	1.79166e-11	0.00122005
ADORA3	rs116034933	9.41158	1.79166e-11	0.00122005
ADORA3	rs114815071	9.41158	1.79166e-11	0.00122005
ADORA3	rs17849077	9.41158	1.79166e-11	0.00122005
ADORA3	3-178955372	9.41158	1.79166e-11	0.00122005
ADORA3	rs114519563	9.41158	1.79166e-11	0.00122005
ADORA3	rs112057596	9.41158	1.79166e-11	0.00122005
ADORA3	3-178961025	9.41158	1.79166e-11	0.00122005
ADORA3	rs112324019	9.41158	1.79166e-11	0.00122005
ADORA3	rs78545026	9.41158	1.79166e-11	0.00122005
ADORA3	rs113245394	9.41158	1.79166e-11	0.00122005
ADORA3	rs113586254	9.41158	1.79166e-11	0.00122005
ADORA3	rs113890959	9.41158	1.79166e-11	0.00122005
TPST1	rs57082167	9.41148	1.79217e-11	0.00122005
TPST1	rs59747043	9.41148	1.79217e-11	0.00122005
TPST1	rs994075	9.41148	1.79217e-11	0.00122005
KRTAP19-6	17-25614031	9.40607	1.82009e-11	0.00122005
KRTAP19-6	rs80353547	9.40607	1.82009e-11	0.00122005
KRTAP19-6	rs73984466	9.40607	1.82009e-11	0.00122005
KRTAP19-6	17-25633308	9.40607	1.82009e-11	0.00122005
KRTAP19-6	rs73984467	9.40607	1.82009e-11	0.00122005
KRTAP19-6	rs73984468	9.40607	1.82009e-11	0.00122005
KRTAP19-6	rs9867	9.40607	1.82009e-11	0.00122005
ADORA3	rs74055410	9.40507	1.82529e-11	0.00122005
PVALB	rs61379839	9.39587	1.87388e-11	0.00122005
PVALB	rs75429401	9.39587	1.87388e-11	0.00122005
PVALB	rs80236925	9.39587	1.87388e-11	0.00122005
PVALB	rs75945779	9.39587	1.87388e-11	0.00122005
PVALB	rs74942140	9.39587	1.87388e-11	0.00122005
PVALB	rs117321015	9.39587	1.87388e-11	0.00122005
PVALB	rs80254498	9.39587	1.87388e-11	0.00122005
GUCY1A3	rs55674337	9.39473	1.87999e-11	0.00122005
GUCY1A3	rs11251122	9.39473	1.87999e-11	0.00122005
GUCY1A3	rs11251131	9.39473	1.87999e-11	0.00122005
GUCY1A3	rs61836008	9.39473	1.87999e-11	0.00122005
OLAH	rs4809591	9.38848	1.91387e-11	0.00122005
CDS1	rs55816332	9.38503	1.93286e-11	0.00122005
PVALB	2-22575356	9.37017	2.01672e-11	0.00122005
PVALB	rs72920963	9.37017	2.01672e-11	0.00122005
PVALB	rs58562454	9.37017	2.01672e-11	0.00122005
PVALB	rs7945018	9.37017	2.01672e-11	0.00122005
PVALB	rs1078930	9.37017	2.01672e-11	0.00122005
PVALB	rs3758728	9.37017	2.01672e-11	0.00122005
PVALB	rs6485599	9.37017	2.01672e-11	0.00122005
UBD	rs538952	9.36705	2.03484e-11	0.00122005
PVALB	rs75564617	9.35914	2.08141e-11	0.00122005
OLAH	rs9997741	9.35561	2.10256e-11	0.00122005
VNN1	rs225840	9.35441	2.10975e-11	0.00122005
VNN1	rs225839	9.35441	2.10975e-11	0.00122005
VNN1	rs170469	9.35441	2.10975e-11	0.00122005
DLC1	rs114750341	9.35295	2.1186e-11	0.00122005
DLC1	rs77866626	9.35295	2.1186e-11	0.00122005
PVALB	rs4908032	9.34392	2.17412e-11	0.00122005
PVALB	rs56248310	9.34392	2.17412e-11	0.00122005
PVALB	rs72725942	9.34392	2.17412e-11	0.00122005
PVALB	rs4908033	9.34392	2.17412e-11	0.00122005
PVALB	1-100322347	9.34392	2.17412e-11	0.00122005
PVALB	rs72725945	9.34392	2.17412e-11	0.00122005
PVALB	rs17121414	9.34392	2.17412e-11	0.00122005
PVALB	rs72725961	9.34392	2.17412e-11	0.00122005
PVALB	rs78071408	9.34392	2.17412e-11	0.00122005
PVALB	rs80307952	9.34392	2.17412e-11	0.00122005
PVALB	rs77637996	9.34392	2.17412e-11	0.00122005
PVALB	rs10144351	9.34392	2.17412e-11	0.00122005
PVALB	rs10144200	9.34392	2.17412e-11	0.00122005
KRTAP19-6	rs9817182	9.34029	2.19679e-11	0.00122005
CD177	rs12144500	9.33729	2.21579e-11	0.00122005
LAIR2	rs59378280	9.33387	2.23762e-11	0.00122005
LAIR2	rs7839211	9.33387	2.23762e-11	0.00122005
C4BPA	rs62344751	9.32994	2.26296e-11	0.00122005
C4BPA	rs35799450	9.32994	2.26296e-11	0.00122005
C4BPA	rs67683340	9.32994	2.26296e-11	0.00122005
C4BPA	rs62346269	9.32994	2.26296e-11	0.00122005
C4BPA	rs62346270	9.32994	2.26296e-11	0.00122005
C4BPA	rs62346272	9.32994	2.26296e-11	0.00122005
C4BPA	rs17629030	9.32994	2.26296e-11	0.00122005
C4BPA	rs55960736	9.32994	2.26296e-11	0.00122005
C4BPA	rs13115732	9.32994	2.26296e-11	0.00122005
C4BPA	rs34812056	9.32994	2.26296e-11	0.00122005
C4BPA	rs1812804	9.32994	2.26296e-11	0.00122005
C4BPA	rs1825012	9.32994	2.26296e-11	0.00122005
C4BPA	rs3899148	9.32994	2.26296e-11	0.00122005
C4BPA	rs35498374	9.32994	2.26296e-11	0.00122005
C4BPA	rs13129038	9.32994	2.26296e-11	0.00122005
C4BPA	rs115024300	9.32994	2.26296e-11	0.00122005
C4BPA	rs2331850	9.32994	2.26296e-11	0.00122005
C4BPA	rs62346282	9.32994	2.26296e-11	0.00122005
C4BPA	rs62346285	9.32994	2.26296e-11	0.00122005
C4BPA	rs17629172	9.32994	2.26296e-11	0.00122005
C4BPA	rs17629202	9.32994	2.26296e-11	0.00122005
C4BPA	rs17547069	9.32994	2.26296e-11	0.00122005
C4BPA	rs13150580	9.32994	2.26296e-11	0.00122005
C4BPA	rs35524120	9.32994	2.26296e-11	0.00122005
C4BPA	rs35869303	9.32994	2.26296e-11	0.00122005
C4BPA	rs62346315	9.32994	2.26296e-11	0.00122005
C4BPA	rs34688815	9.32994	2.26296e-11	0.00122005
C4BPA	rs13126540	9.32994	2.26296e-11	0.00122005
C4BPA	rs36053547	9.32994	2.26296e-11	0.00122005
C4BPA	rs62346318	9.32994	2.26296e-11	0.00122005
C4BPA	rs35210643	9.32994	2.26296e-11	0.00122005
C4BPA	rs13105498	9.32994	2.26296e-11	0.00122005
C4BPA	rs35206475	9.32994	2.26296e-11	0.00122005
C4BPA	rs62346320	9.32994	2.26296e-11	0.00122005
C4BPA	rs62346321	9.32994	2.26296e-11	0.00122005
C4BPA	rs62346322	9.32994	2.26296e-11	0.00122005
C4BPA	rs13145667	9.32994	2.26296e-11	0.00122005
C4BPA	rs11934246	9.32994	2.26296e-11	0.00122005
C4BPA	rs35515035	9.32994	2.26296e-11	0.00122005
C4BPA	rs17629279	9.32994	2.26296e-11	0.00122005
C4BPA	rs1842439	9.32994	2.26296e-11	0.00122005
C4BPA	rs11937473	9.32994	2.26296e-11	0.00122005
C4BPA	rs17629339	9.32994	2.26296e-11	0.00122005
C4BPA	rs35833685	9.32994	2.26296e-11	0.00122005
C4BPA	rs35232454	9.32994	2.26296e-11	0.00122005
C4BPA	rs62346355	9.32994	2.26296e-11	0.00122005
C4BPA	rs35459808	9.32994	2.26296e-11	0.00122005
C4BPA	rs62348361	9.32994	2.26296e-11	0.00122005
C4BPA	rs62344589	9.32994	2.26296e-11	0.00122005
C4BPA	rs4374592	9.32994	2.26296e-11	0.00122005
C4BPA	rs56348405	9.32994	2.26296e-11	0.00122005
C4BPA	rs17547740	9.32994	2.26296e-11	0.00122005
KRTAP19-6	rs12595602	9.3267	2.28403e-11	0.00122005
CD38	rs11788135	9.32561	2.29122e-11	0.00122005
CD38	rs10963953	9.32561	2.29122e-11	0.00122005
CD38	rs10465047	9.32561	2.29122e-11	0.00122005
LAIR2	rs116663385	9.32376	2.30334e-11	0.00122005
FOXC1	rs9474053	9.32162	2.31757e-11	0.00122005
HBA2	rs118113078	-9.31995	2.32864e-11	0.00122005
PVALB	rs59193322	9.31919	2.33376e-11	0.00122005
UBD	8-66476803	9.31434	2.36645e-11	0.00122005
UBD	rs76132926	9.31434	2.36645e-11	0.00122005
UBD	rs75516036	9.31434	2.36645e-11	0.00122005
UBD	rs79544350	9.31434	2.36645e-11	0.00122005
UBD	rs76074883	9.31434	2.36645e-11	0.00122005
UBD	rs76838216	9.31434	2.36645e-11	0.00122005
UBD	rs75117800	9.31434	2.36645e-11	0.00122005
UBD	rs111279335	9.31434	2.36645e-11	0.00122005
UBD	rs77837575	9.31434	2.36645e-11	0.00122005
UBD	rs78425795	9.31434	2.36645e-11	0.00122005
UBD	rs76163558	9.31434	2.36645e-11	0.00122005
UBD	8-66508512	9.31434	2.36645e-11	0.00122005
UBD	rs77969707	9.31434	2.36645e-11	0.00122005
UBD	rs78375838	9.31434	2.36645e-11	0.00122005
UBD	rs74806007	9.31434	2.36645e-11	0.00122005
UBD	rs77152155	9.31434	2.36645e-11	0.00122005
UBD	rs80289702	9.31434	2.36645e-11	0.00122005
UBD	rs75653646	9.31434	2.36645e-11	0.00122005
UBD	rs76740571	9.31434	2.36645e-11	0.00122005
UBD	rs76043228	9.31434	2.36645e-11	0.00122005
UBD	rs60662857	9.31434	2.36645e-11	0.00122005
UBD	8-66528927	9.31434	2.36645e-11	0.00122005
UBD	8-66529267	9.31434	2.36645e-11	0.00122005
UBD	8-66531138	9.31434	2.36645e-11	0.00122005
UBD	8-66541381	9.31434	2.36645e-11	0.00122005
UBD	rs79679213	9.31434	2.36645e-11	0.00122005
UBD	rs116633402	9.31434	2.36645e-11	0.00122005
UBD	rs71529177	9.31434	2.36645e-11	0.00122005
UBD	rs79242482	9.31434	2.36645e-11	0.00122005
UBD	rs118098451	9.31434	2.36645e-11	0.00122005
UBD	rs77132254	9.31434	2.36645e-11	0.00122005
UBD	rs77036498	9.31434	2.36645e-11	0.00122005
UBD	rs78751597	9.31434	2.36645e-11	0.00122005
UBD	rs75711476	9.31434	2.36645e-11	0.00122005
PVALB	rs77621126	9.31431	2.36663e-11	0.00122005
PVALB	rs118129074	9.31431	2.36663e-11	0.00122005
PVALB	rs160923	9.30506	2.43026e-11	0.00122005
PVALB	5-40172385	9.28953	2.54103e-11	0.00122005
PVALB	rs80090678	9.28842	2.54912e-11	0.00122005
PVALB	rs73810048	9.28842	2.54912e-11	0.00122005
PVALB	rs73810049	9.28842	2.54912e-11	0.00122005
PVALB	rs73810050	9.28842	2.54912e-11	0.00122005
PVALB	rs55870267	9.28842	2.54912e-11	0.00122005
PVALB	rs76509282	9.28842	2.54912e-11	0.00122005
MYL9	rs11692748	9.28573	2.5689e-11	0.00122005
PVALB	rs17407936	9.2785	2.62276e-11	0.00122005
PVALB	rs72723788	9.2785	2.62276e-11	0.00122005
PVALB	1-100253075	9.2785	2.62276e-11	0.00122005
PVALB	1-100254450	9.2785	2.62276e-11	0.00122005
PVALB	rs4908023	9.2785	2.62276e-11	0.00122005
PVALB	rs72723793	9.2785	2.62276e-11	0.00122005
PVALB	rs116341421	9.2785	2.62276e-11	0.00122005
PVALB	rs10159242	9.2785	2.62276e-11	0.00122005
PVALB	1-100260805	9.2785	2.62276e-11	0.00122005
PVALB	1-100262875	9.2785	2.62276e-11	0.00122005
PVALB	rs4907893	9.2785	2.62276e-11	0.00122005
PVALB	rs55804103	9.2785	2.62276e-11	0.00122005
PVALB	1-100266440	9.2785	2.62276e-11	0.00122005
PVALB	1-100266456	9.2785	2.62276e-11	0.00122005
PVALB	rs72723797	9.2785	2.62276e-11	0.00122005
PVALB	rs72723801	9.2785	2.62276e-11	0.00122005
PVALB	rs13374182	9.2785	2.62276e-11	0.00122005
PVALB	rs72725906	9.2785	2.62276e-11	0.00122005
PVALB	rs13373818	9.2785	2.62276e-11	0.00122005
PVALB	rs4907895	9.2785	2.62276e-11	0.00122005
PVALB	rs72725908	9.2785	2.62276e-11	0.00122005
PVALB	rs77023503	9.2785	2.62276e-11	0.00122005
PVALB	rs72725909	9.2785	2.62276e-11	0.00122005
PVALB	rs72725910	9.2785	2.62276e-11	0.00122005
PVALB	rs17408165	9.2785	2.62276e-11	0.00122005
PVALB	rs4908027	9.2785	2.62276e-11	0.00122005
PVALB	rs72725921	9.2785	2.62276e-11	0.00122005
PVALB	rs72725923	9.2785	2.62276e-11	0.00122005
PVALB	rs4908028	9.2785	2.62276e-11	0.00122005
PVALB	1-100288571	9.2785	2.62276e-11	0.00122005
PVALB	1-100288661	9.2785	2.62276e-11	0.00122005
PVALB	rs72725926	9.2785	2.62276e-11	0.00122005
PVALB	rs13375796	9.2785	2.62276e-11	0.00122005
PVALB	1-100292473	9.2785	2.62276e-11	0.00122005
PVALB	rs72725932	9.2785	2.62276e-11	0.00122005
PVALB	rs72725935	9.2785	2.62276e-11	0.00122005
PVALB	1-100299434	9.2785	2.62276e-11	0.00122005
PVALB	rs116477052	9.2785	2.62276e-11	0.00122005
PVALB	rs79132277	9.2785	2.62276e-11	0.00122005
PVALB	rs115292790	9.2785	2.62276e-11	0.00122005
PVALB	rs75919641	9.2785	2.62276e-11	0.00122005
PVALB	1-109518221	9.2785	2.62276e-11	0.00122005
PVALB	rs78054524	9.2785	2.62276e-11	0.00122005
PVALB	rs80065637	9.2785	2.62276e-11	0.00122005
PVALB	rs17531007	9.2785	2.62276e-11	0.00122005
PVALB	rs17531580	9.2785	2.62276e-11	0.00122005
PVALB	1-222889721	9.2785	2.62276e-11	0.00122005
PVALB	rs17532981	9.2785	2.62276e-11	0.00122005
PVALB	rs115986332	9.2785	2.62276e-11	0.00122005
PVALB	rs17474354	9.2785	2.62276e-11	0.00122005
PVALB	1-222938314	9.2785	2.62276e-11	0.00122005
PVALB	rs1401253	9.2785	2.62276e-11	0.00122005
PVALB	rs76614684	9.2785	2.62276e-11	0.00122005
PVALB	rs10200066	9.2785	2.62276e-11	0.00122005
PVALB	rs13386654	9.2785	2.62276e-11	0.00122005
PVALB	rs10209781	9.2785	2.62276e-11	0.00122005
PVALB	rs76362077	9.2785	2.62276e-11	0.00122005
PVALB	rs115495415	9.2785	2.62276e-11	0.00122005
PVALB	rs75710346	9.2785	2.62276e-11	0.00122005
PVALB	rs13385504	9.2785	2.62276e-11	0.00122005
PVALB	rs72949195	9.2785	2.62276e-11	0.00122005
PVALB	rs78966383	9.2785	2.62276e-11	0.00122005
PVALB	rs72949197	9.2785	2.62276e-11	0.00122005
PVALB	rs77175421	9.2785	2.62276e-11	0.00122005
PVALB	rs72949199	9.2785	2.62276e-11	0.00122005
PVALB	rs76570876	9.2785	2.62276e-11	0.00122005
PVALB	rs72949201	9.2785	2.62276e-11	0.00122005
PVALB	rs11265637	9.2785	2.62276e-11	0.00122005
PVALB	2-110278238	9.2785	2.62276e-11	0.00122005
PVALB	2-110278787	9.2785	2.62276e-11	0.00122005
PVALB	rs79760576	9.2785	2.62276e-11	0.00122005
PVALB	rs76368752	9.2785	2.62276e-11	0.00122005
PVALB	rs12622443	9.2785	2.62276e-11	0.00122005
PVALB	rs114212144	9.2785	2.62276e-11	0.00122005
PVALB	2-110282132	9.2785	2.62276e-11	0.00122005
PVALB	rs116765158	9.2785	2.62276e-11	0.00122005
PVALB	rs115431949	9.2785	2.62276e-11	0.00122005
PVALB	rs112909950	9.2785	2.62276e-11	0.00122005
PVALB	rs72938233	9.2785	2.62276e-11	0.00122005
PVALB	rs72938234	9.2785	2.62276e-11	0.00122005
PVALB	rs116710558	9.2785	2.62276e-11	0.00122005
PVALB	rs61354480	9.2785	2.62276e-11	0.00122005
PVALB	rs12619004	9.2785	2.62276e-11	0.00122005
PVALB	rs3886070	9.2785	2.62276e-11	0.00122005
PVALB	rs10496431	9.2785	2.62276e-11	0.00122005
PVALB	rs72938241	9.2785	2.62276e-11	0.00122005
PVALB	rs78149012	9.2785	2.62276e-11	0.00122005
PVALB	rs76516018	9.2785	2.62276e-11	0.00122005
PVALB	rs72938253	9.2785	2.62276e-11	0.00122005
PVALB	rs72938256	9.2785	2.62276e-11	0.00122005
PVALB	rs717188	9.2785	2.62276e-11	0.00122005
PVALB	rs72938267	9.2785	2.62276e-11	0.00122005
PVALB	rs78662481	9.2785	2.62276e-11	0.00122005
PVALB	rs72938273	9.2785	2.62276e-11	0.00122005
PVALB	rs113462837	9.2785	2.62276e-11	0.00122005
PVALB	rs59328146	9.2785	2.62276e-11	0.00122005
PVALB	rs112496963	9.2785	2.62276e-11	0.00122005
PVALB	rs114224454	9.2785	2.62276e-11	0.00122005
PVALB	rs60524887	9.2785	2.62276e-11	0.00122005
PVALB	2-110349972	9.2785	2.62276e-11	0.00122005
PVALB	rs72938290	9.2785	2.62276e-11	0.00122005
PVALB	rs58958362	9.2785	2.62276e-11	0.00122005
PVALB	rs61398276	9.2785	2.62276e-11	0.00122005
PVALB	rs58602175	9.2785	2.62276e-11	0.00122005
PVALB	rs117258883	9.2785	2.62276e-11	0.00122005
PVALB	rs72940203	9.2785	2.62276e-11	0.00122005
PVALB	rs61449947	9.2785	2.62276e-11	0.00122005
PVALB	rs76170100	9.2785	2.62276e-11	0.00122005
PVALB	rs59185208	9.2785	2.62276e-11	0.00122005
PVALB	rs730988	9.2785	2.62276e-11	0.00122005
PVALB	rs72940214	9.2785	2.62276e-11	0.00122005
PVALB	rs58360057	9.2785	2.62276e-11	0.00122005
PVALB	rs2903696	9.2785	2.62276e-11	0.00122005
PVALB	2-110394839	9.2785	2.62276e-11	0.00122005
PVALB	2-110395095	9.2785	2.62276e-11	0.00122005
PVALB	rs72940230	9.2785	2.62276e-11	0.00122005
PVALB	rs72940234	9.2785	2.62276e-11	0.00122005
PVALB	2-110401743	9.2785	2.62276e-11	0.00122005
PVALB	3-151140984	9.2785	2.62276e-11	0.00122005
PVALB	4-3139203	9.2785	2.62276e-11	0.00122005
PVALB	4-3142036	9.2785	2.62276e-11	0.00122005
PVALB	rs112683178	9.2785	2.62276e-11	0.00122005
PVALB	rs111444140	9.2785	2.62276e-11	0.00122005
PVALB	4-3153109	9.2785	2.62276e-11	0.00122005
PVALB	rs76316759	9.2785	2.62276e-11	0.00122005
PVALB	rs75424026	9.2785	2.62276e-11	0.00122005
PVALB	4-3156197	9.2785	2.62276e-11	0.00122005
PVALB	4-3157485	9.2785	2.62276e-11	0.00122005
PVALB	rs77090228	9.2785	2.62276e-11	0.00122005
PVALB	4-3165947	9.2785	2.62276e-11	0.00122005
PVALB	4-3170014	9.2785	2.62276e-11	0.00122005
PVALB	rs6818378	9.2785	2.62276e-11	0.00122005
PVALB	4-3185833	9.2785	2.62276e-11	0.00122005
PVALB	rs112372148	9.2785	2.62276e-11	0.00122005
PVALB	4-3187579	9.2785	2.62276e-11	0.00122005
PVALB	4-3188987	9.2785	2.62276e-11	0.00122005
PVALB	4-3189007	9.2785	2.62276e-11	0.00122005
PVALB	rs363122	9.2785	2.62276e-11	0.00122005
PVALB	4-3222464	9.2785	2.62276e-11	0.00122005
PVALB	4-3239842	9.2785	2.62276e-11	0.00122005
PVALB	rs2229987	9.2785	2.62276e-11	0.00122005
PVALB	4-3242223	9.2785	2.62276e-11	0.00122005
PVALB	4-3242558	9.2785	2.62276e-11	0.00122005
PVALB	rs73221917	9.2785	2.62276e-11	0.00122005
PVALB	rs73221924	9.2785	2.62276e-11	0.00122005
PVALB	rs2240684	9.2785	2.62276e-11	0.00122005
PVALB	rs2058147	9.2785	2.62276e-11	0.00122005
PVALB	rs4698437	9.2785	2.62276e-11	0.00122005
PVALB	rs3796852	9.2785	2.62276e-11	0.00122005
PVALB	rs4698132	9.2785	2.62276e-11	0.00122005
PVALB	rs28421727	9.2785	2.62276e-11	0.00122005
PVALB	4-96965519	9.2785	2.62276e-11	0.00122005
PVALB	4-97052418	9.2785	2.62276e-11	0.00122005
PVALB	4-97199831	9.2785	2.62276e-11	0.00122005
PVALB	4-97214854	9.2785	2.62276e-11	0.00122005
PVALB	4-97225139	9.2785	2.62276e-11	0.00122005
PVALB	rs114847125	9.2785	2.62276e-11	0.00122005
PVALB	4-97287515	9.2785	2.62276e-11	0.00122005
PVALB	4-97298869	9.2785	2.62276e-11	0.00122005
PVALB	4-97309067	9.2785	2.62276e-11	0.00122005
PVALB	rs115367846	9.2785	2.62276e-11	0.00122005
PVALB	4-97469982	9.2785	2.62276e-11	0.00122005
PVALB	rs115958716	9.2785	2.62276e-11	0.00122005
PVALB	rs28878226	9.2785	2.62276e-11	0.00122005
PVALB	rs28757872	9.2785	2.62276e-11	0.00122005
PVALB	rs13435158	9.2785	2.62276e-11	0.00122005
PVALB	rs13434601	9.2785	2.62276e-11	0.00122005
PVALB	rs28576661	9.2785	2.62276e-11	0.00122005
PVALB	4-97797732	9.2785	2.62276e-11	0.00122005
PVALB	rs57795596	9.2785	2.62276e-11	0.00122005
PVALB	5-40189816	9.2785	2.62276e-11	0.00122005
PVALB	5-40200484	9.2785	2.62276e-11	0.00122005
PVALB	5-40361790	9.2785	2.62276e-11	0.00122005
PVALB	5-40372199	9.2785	2.62276e-11	0.00122005
PVALB	5-40374410	9.2785	2.62276e-11	0.00122005
PVALB	5-40415100	9.2785	2.62276e-11	0.00122005
PVALB	5-40449758	9.2785	2.62276e-11	0.00122005
PVALB	rs12518974	9.2785	2.62276e-11	0.00122005
PVALB	5-40887393	9.2785	2.62276e-11	0.00122005
PVALB	5-74009199	9.2785	2.62276e-11	0.00122005
PVALB	rs35080306	9.2785	2.62276e-11	0.00122005
PVALB	5-74019606	9.2785	2.62276e-11	0.00122005
PVALB	rs114542784	9.2785	2.62276e-11	0.00122005
PVALB	5-74033658	9.2785	2.62276e-11	0.00122005
PVALB	rs115655426	9.2785	2.62276e-11	0.00122005
PVALB	5-74038186	9.2785	2.62276e-11	0.00122005
PVALB	5-74045144	9.2785	2.62276e-11	0.00122005
PVALB	5-74051856	9.2785	2.62276e-11	0.00122005
PVALB	5-74052420	9.2785	2.62276e-11	0.00122005
PVALB	5-74059770	9.2785	2.62276e-11	0.00122005
PVALB	rs2100032	9.2785	2.62276e-11	0.00122005
PVALB	rs117816801	9.2785	2.62276e-11	0.00122005
PVALB	5-74094860	9.2785	2.62276e-11	0.00122005
PVALB	rs114168901	9.2785	2.62276e-11	0.00122005
PVALB	rs75405069	9.2785	2.62276e-11	0.00122005
PVALB	rs114382113	9.2785	2.62276e-11	0.00122005
PVALB	rs76561443	9.2785	2.62276e-11	0.00122005
PVALB	rs115379323	9.2785	2.62276e-11	0.00122005
PVALB	rs114636220	9.2785	2.62276e-11	0.00122005
PVALB	5-74125300	9.2785	2.62276e-11	0.00122005
PVALB	5-74162724	9.2785	2.62276e-11	0.00122005
PVALB	rs111726449	9.2785	2.62276e-11	0.00122005
PVALB	5-162277715	9.2785	2.62276e-11	0.00122005
PVALB	5-169819439	9.2785	2.62276e-11	0.00122005
PVALB	rs57233255	9.2785	2.62276e-11	0.00122005
PVALB	6-144213609	9.2785	2.62276e-11	0.00122005
PVALB	6-144332131	9.2785	2.62276e-11	0.00122005
PVALB	6-144333495	9.2785	2.62276e-11	0.00122005
PVALB	6-144367794	9.2785	2.62276e-11	0.00122005
PVALB	6-144376516	9.2785	2.62276e-11	0.00122005
PVALB	6-144408467	9.2785	2.62276e-11	0.00122005
PVALB	6-144423947	9.2785	2.62276e-11	0.00122005
PVALB	rs78669852	9.2785	2.62276e-11	0.00122005
PVALB	rs80187743	9.2785	2.62276e-11	0.00122005
PVALB	rs74668839	9.2785	2.62276e-11	0.00122005
PVALB	6-144537675	9.2785	2.62276e-11	0.00122005
PVALB	rs76107605	9.2785	2.62276e-11	0.00122005
PVALB	rs76098214	9.2785	2.62276e-11	0.00122005
PVALB	rs73275538	9.2785	2.62276e-11	0.00122005
PVALB	rs73275557	9.2785	2.62276e-11	0.00122005
PVALB	8-124707707	9.2785	2.62276e-11	0.00122005
PVALB	rs116493060	9.2785	2.62276e-11	0.00122005
PVALB	rs115748724	9.2785	2.62276e-11	0.00122005
PVALB	rs114805923	9.2785	2.62276e-11	0.00122005
PVALB	rs115934107	9.2785	2.62276e-11	0.00122005
PVALB	rs116368791	9.2785	2.62276e-11	0.00122005
PVALB	rs115624130	9.2785	2.62276e-11	0.00122005
PVALB	rs116059225	9.2785	2.62276e-11	0.00122005
PVALB	rs114739259	9.2785	2.62276e-11	0.00122005
PVALB	rs78288882	9.2785	2.62276e-11	0.00122005
PVALB	rs79295156	9.2785	2.62276e-11	0.00122005
PVALB	rs80108761	9.2785	2.62276e-11	0.00122005
PVALB	rs76962160	9.2785	2.62276e-11	0.00122005
PVALB	rs113401037	9.2785	2.62276e-11	0.00122005
PVALB	rs77636823	9.2785	2.62276e-11	0.00122005
PVALB	rs76312920	9.2785	2.62276e-11	0.00122005
PVALB	rs79016270	9.2785	2.62276e-11	0.00122005
PVALB	rs7920558	9.2785	2.62276e-11	0.00122005
PVALB	rs12269256	9.2785	2.62276e-11	0.00122005
PVALB	rs79475656	9.2785	2.62276e-11	0.00122005
PVALB	rs11014583	9.2785	2.62276e-11	0.00122005
PVALB	rs111593978	9.2785	2.62276e-11	0.00122005
PVALB	10-25802710	9.2785	2.62276e-11	0.00122005
PVALB	rs112511787	9.2785	2.62276e-11	0.00122005
PVALB	10-25804820	9.2785	2.62276e-11	0.00122005
PVALB	10-25809440	9.2785	2.62276e-11	0.00122005
PVALB	rs74765633	9.2785	2.62276e-11	0.00122005
PVALB	rs112118153	9.2785	2.62276e-11	0.00122005
PVALB	rs77611968	9.2785	2.62276e-11	0.00122005
PVALB	rs76461558	9.2785	2.62276e-11	0.00122005
PVALB	rs74365524	9.2785	2.62276e-11	0.00122005
PVALB	rs115030876	9.2785	2.62276e-11	0.00122005
PVALB	10-25831581	9.2785	2.62276e-11	0.00122005
PVALB	rs114142252	9.2785	2.62276e-11	0.00122005
PVALB	rs75354200	9.2785	2.62276e-11	0.00122005
PVALB	rs77078818	9.2785	2.62276e-11	0.00122005
PVALB	rs116602809	9.2785	2.62276e-11	0.00122005
PVALB	rs114147528	9.2785	2.62276e-11	0.00122005
PVALB	rs76583237	9.2785	2.62276e-11	0.00122005
PVALB	rs115083525	9.2785	2.62276e-11	0.00122005
PVALB	rs74733023	9.2785	2.62276e-11	0.00122005
PVALB	rs79022942	9.2785	2.62276e-11	0.00122005
PVALB	rs7094155	9.2785	2.62276e-11	0.00122005
PVALB	rs7095272	9.2785	2.62276e-11	0.00122005
PVALB	rs79668281	9.2785	2.62276e-11	0.00122005
PVALB	rs117305072	9.2785	2.62276e-11	0.00122005
PVALB	rs74595783	9.2785	2.62276e-11	0.00122005
PVALB	rs75524933	9.2785	2.62276e-11	0.00122005
PVALB	rs11605494	9.2785	2.62276e-11	0.00122005
PVALB	rs77361345	9.2785	2.62276e-11	0.00122005
PVALB	rs71450425	9.2785	2.62276e-11	0.00122005
PVALB	rs12300352	9.2785	2.62276e-11	0.00122005
PVALB	rs12315411	9.2785	2.62276e-11	0.00122005
PVALB	rs12315618	9.2785	2.62276e-11	0.00122005
PVALB	rs12319652	9.2785	2.62276e-11	0.00122005
PVALB	rs80009460	9.2785	2.62276e-11	0.00122005
PVALB	12-107446992	9.2785	2.62276e-11	0.00122005
PVALB	rs488608	9.2785	2.62276e-11	0.00122005
PVALB	rs674339	9.2785	2.62276e-11	0.00122005
PVALB	rs1466392	9.2785	2.62276e-11	0.00122005
PVALB	13-27574361	9.2785	2.62276e-11	0.00122005
PVALB	13-27597833	9.2785	2.62276e-11	0.00122005
PVALB	13-33987931	9.2785	2.62276e-11	0.00122005
PVALB	rs17053131	9.2785	2.62276e-11	0.00122005
PVALB	rs78512894	9.2785	2.62276e-11	0.00122005
PVALB	rs2104517	9.2785	2.62276e-11	0.00122005
PVALB	rs61966804	9.2785	2.62276e-11	0.00122005
PVALB	rs61966806	9.2785	2.62276e-11	0.00122005
PVALB	rs61966808	9.2785	2.62276e-11	0.00122005
PVALB	rs73223199	9.2785	2.62276e-11	0.00122005
PVALB	rs73223202	9.2785	2.62276e-11	0.00122005
PVALB	rs61966809	9.2785	2.62276e-11	0.00122005
PVALB	rs61966810	9.2785	2.62276e-11	0.00122005
PVALB	rs79966809	9.2785	2.62276e-11	0.00122005
PVALB	rs61965176	9.2785	2.62276e-11	0.00122005
PVALB	rs61965178	9.2785	2.62276e-11	0.00122005
PVALB	rs61965180	9.2785	2.62276e-11	0.00122005
PVALB	rs73225115	9.2785	2.62276e-11	0.00122005
PVALB	rs56173776	9.2785	2.62276e-11	0.00122005
PVALB	13-75067906	9.2785	2.62276e-11	0.00122005
PVALB	13-75067952	9.2785	2.62276e-11	0.00122005
PVALB	13-75068135	9.2785	2.62276e-11	0.00122005
PVALB	rs61965186	9.2785	2.62276e-11	0.00122005
PVALB	rs111525723	9.2785	2.62276e-11	0.00122005
PVALB	rs61965187	9.2785	2.62276e-11	0.00122005
PVALB	rs61965188	9.2785	2.62276e-11	0.00122005
PVALB	rs61965189	9.2785	2.62276e-11	0.00122005
PVALB	rs61965190	9.2785	2.62276e-11	0.00122005
PVALB	13-75069003	9.2785	2.62276e-11	0.00122005
PVALB	13-75069028	9.2785	2.62276e-11	0.00122005
PVALB	13-75069198	9.2785	2.62276e-11	0.00122005
PVALB	rs61965192	9.2785	2.62276e-11	0.00122005
PVALB	rs61965193	9.2785	2.62276e-11	0.00122005
PVALB	rs61965197	9.2785	2.62276e-11	0.00122005
PVALB	rs61965198	9.2785	2.62276e-11	0.00122005
PVALB	rs61965199	9.2785	2.62276e-11	0.00122005
PVALB	rs61965200	9.2785	2.62276e-11	0.00122005
PVALB	rs61965202	9.2785	2.62276e-11	0.00122005
PVALB	rs61965203	9.2785	2.62276e-11	0.00122005
PVALB	rs61965204	9.2785	2.62276e-11	0.00122005
PVALB	rs61965205	9.2785	2.62276e-11	0.00122005
PVALB	rs56203276	9.2785	2.62276e-11	0.00122005
PVALB	rs56226447	9.2785	2.62276e-11	0.00122005
PVALB	rs56131420	9.2785	2.62276e-11	0.00122005
PVALB	rs55745029	9.2785	2.62276e-11	0.00122005
PVALB	rs61965210	9.2785	2.62276e-11	0.00122005
PVALB	rs73225119	9.2785	2.62276e-11	0.00122005
PVALB	rs61965211	9.2785	2.62276e-11	0.00122005
PVALB	rs61965239	9.2785	2.62276e-11	0.00122005
PVALB	rs61965240	9.2785	2.62276e-11	0.00122005
PVALB	rs61965241	9.2785	2.62276e-11	0.00122005
PVALB	rs61965242	9.2785	2.62276e-11	0.00122005
PVALB	rs61965243	9.2785	2.62276e-11	0.00122005
PVALB	rs61965244	9.2785	2.62276e-11	0.00122005
PVALB	rs61965245	9.2785	2.62276e-11	0.00122005
PVALB	rs61965246	9.2785	2.62276e-11	0.00122005
PVALB	rs61965247	9.2785	2.62276e-11	0.00122005
PVALB	rs61965248	9.2785	2.62276e-11	0.00122005
PVALB	rs61965249	9.2785	2.62276e-11	0.00122005
PVALB	rs61965250	9.2785	2.62276e-11	0.00122005
PVALB	rs55712920	9.2785	2.62276e-11	0.00122005
PVALB	rs61965251	9.2785	2.62276e-11	0.00122005
PVALB	rs61965252	9.2785	2.62276e-11	0.00122005
PVALB	rs17116482	9.2785	2.62276e-11	0.00122005
PVALB	rs10483585	9.2785	2.62276e-11	0.00122005
PVALB	rs17116533	9.2785	2.62276e-11	0.00122005
PVALB	rs1957378	9.2785	2.62276e-11	0.00122005
PVALB	rs1957379	9.2785	2.62276e-11	0.00122005
PVALB	rs12589988	9.2785	2.62276e-11	0.00122005
PVALB	rs61505222	9.2785	2.62276e-11	0.00122005
PVALB	rs74936885	9.2785	2.62276e-11	0.00122005
PVALB	rs59126587	9.2785	2.62276e-11	0.00122005
PVALB	rs56884444	9.2785	2.62276e-11	0.00122005
PVALB	rs7492514	9.2785	2.62276e-11	0.00122005
PVALB	rs1958143	9.2785	2.62276e-11	0.00122005
PVALB	rs1958144	9.2785	2.62276e-11	0.00122005
PVALB	rs1958145	9.2785	2.62276e-11	0.00122005
PVALB	rs79367796	9.2785	2.62276e-11	0.00122005
PVALB	rs76134280	9.2785	2.62276e-11	0.00122005
PVALB	rs77606514	9.2785	2.62276e-11	0.00122005
PVALB	rs113142309	9.2785	2.62276e-11	0.00122005
PVALB	rs79199377	9.2785	2.62276e-11	0.00122005
PVALB	rs75067560	9.2785	2.62276e-11	0.00122005
PVALB	rs60939680	9.2785	2.62276e-11	0.00122005
PVALB	rs77091529	9.2785	2.62276e-11	0.00122005
PVALB	rs76970933	9.2785	2.62276e-11	0.00122005
PVALB	rs12587294	9.2785	2.62276e-11	0.00122005
PVALB	rs80219694	9.2785	2.62276e-11	0.00122005
PVALB	rs75505663	9.2785	2.62276e-11	0.00122005
PVALB	rs79896152	9.2785	2.62276e-11	0.00122005
PVALB	rs77261604	9.2785	2.62276e-11	0.00122005
PVALB	rs78125048	9.2785	2.62276e-11	0.00122005
PVALB	rs79042981	9.2785	2.62276e-11	0.00122005
PVALB	rs2269301	9.2785	2.62276e-11	0.00122005
PVALB	rs10144663	9.2785	2.62276e-11	0.00122005
PVALB	16-64314091	9.2785	2.62276e-11	0.00122005
PVALB	rs117377869	9.2785	2.62276e-11	0.00122005
PVALB	rs117901158	9.2785	2.62276e-11	0.00122005
PVALB	rs75738238	9.2785	2.62276e-11	0.00122005
PVALB	rs3785870	9.2785	2.62276e-11	0.00122005
PVALB	rs41304764	9.2785	2.62276e-11	0.00122005
PVALB	rs11079771	9.2785	2.62276e-11	0.00122005
PVALB	rs12162128	9.2785	2.62276e-11	0.00122005
PVALB	rs117870402	9.2785	2.62276e-11	0.00122005
PVALB	rs111429847	9.2785	2.62276e-11	0.00122005
PVALB	rs75207006	9.2785	2.62276e-11	0.00122005
PVALB	rs78021958	9.2785	2.62276e-11	0.00122005
PVALB	rs78024734	9.2785	2.62276e-11	0.00122005
PVALB	rs117148866	9.2785	2.62276e-11	0.00122005
PVALB	rs112480502	9.2785	2.62276e-11	0.00122005
PVALB	rs75857601	9.2785	2.62276e-11	0.00122005
PVALB	rs74626683	9.2785	2.62276e-11	0.00122005
PVALB	rs79654888	9.2785	2.62276e-11	0.00122005
PVALB	rs78218191	9.2785	2.62276e-11	0.00122005
PVALB	rs74495289	9.2785	2.62276e-11	0.00122005
PVALB	rs77485058	9.2785	2.62276e-11	0.00122005
PVALB	rs77788513	9.2785	2.62276e-11	0.00122005
PVALB	rs12051664	9.2785	2.62276e-11	0.00122005
PVALB	rs12051795	9.2785	2.62276e-11	0.00122005
PVALB	rs113613758	9.2785	2.62276e-11	0.00122005
PVALB	rs11871031	9.2785	2.62276e-11	0.00122005
PVALB	rs77959683	9.2785	2.62276e-11	0.00122005
PVALB	rs77018363	9.2785	2.62276e-11	0.00122005
PVALB	rs80111650	9.2785	2.62276e-11	0.00122005
PVALB	rs78790360	9.2785	2.62276e-11	0.00122005
PVALB	rs76166964	9.2785	2.62276e-11	0.00122005
PVALB	rs80014939	9.2785	2.62276e-11	0.00122005
PVALB	rs78488859	9.2785	2.62276e-11	0.00122005
PVALB	rs75060912	9.2785	2.62276e-11	0.00122005
PVALB	rs113587970	9.2785	2.62276e-11	0.00122005
PVALB	rs75177318	9.2785	2.62276e-11	0.00122005
PVALB	rs75830800	9.2785	2.62276e-11	0.00122005
PVALB	rs11871477	9.2785	2.62276e-11	0.00122005
PVALB	rs11870176	9.2785	2.62276e-11	0.00122005
PVALB	rs111318053	9.2785	2.62276e-11	0.00122005
PVALB	17-45431901	9.2785	2.62276e-11	0.00122005
PVALB	rs117415837	9.2785	2.62276e-11	0.00122005
PVALB	rs118028096	9.2785	2.62276e-11	0.00122005
PVALB	rs113721491	9.2785	2.62276e-11	0.00122005
PVALB	rs76388017	9.2785	2.62276e-11	0.00122005
PVALB	rs11869439	9.2785	2.62276e-11	0.00122005
PVALB	rs11867589	9.2785	2.62276e-11	0.00122005
PVALB	rs78750895	9.2785	2.62276e-11	0.00122005
PVALB	rs79813522	9.2785	2.62276e-11	0.00122005
PVALB	rs76186063	9.2785	2.62276e-11	0.00122005
PVALB	rs76299620	9.2785	2.62276e-11	0.00122005
PVALB	rs11869353	9.2785	2.62276e-11	0.00122005
PVALB	rs2292347	9.2785	2.62276e-11	0.00122005
PVALB	rs2292344	9.2785	2.62276e-11	0.00122005
PVALB	17-45460829	9.2785	2.62276e-11	0.00122005
PVALB	rs113858174	9.2785	2.62276e-11	0.00122005
PVALB	rs117790003	9.2785	2.62276e-11	0.00122005
PVALB	rs112858090	9.2785	2.62276e-11	0.00122005
PVALB	rs113413560	9.2785	2.62276e-11	0.00122005
PVALB	rs74464958	9.2785	2.62276e-11	0.00122005
PVALB	rs11870948	9.2785	2.62276e-11	0.00122005
PVALB	rs78415837	9.2785	2.62276e-11	0.00122005
PVALB	rs79211621	9.2785	2.62276e-11	0.00122005
PVALB	rs78467191	9.2785	2.62276e-11	0.00122005
PVALB	rs117686556	9.2785	2.62276e-11	0.00122005
PVALB	rs11869768	9.2785	2.62276e-11	0.00122005
PVALB	rs74486853	9.2785	2.62276e-11	0.00122005
PVALB	rs11867513	9.2785	2.62276e-11	0.00122005
PVALB	rs75814507	9.2785	2.62276e-11	0.00122005
PVALB	rs79036437	9.2785	2.62276e-11	0.00122005
PVALB	rs12051702	9.2785	2.62276e-11	0.00122005
PVALB	rs12051709	9.2785	2.62276e-11	0.00122005
PVALB	rs12051799	9.2785	2.62276e-11	0.00122005
PVALB	17-45497335	9.2785	2.62276e-11	0.00122005
PVALB	17-45497344	9.2785	2.62276e-11	0.00122005
PVALB	17-45497376	9.2785	2.62276e-11	0.00122005
PVALB	17-45497706	9.2785	2.62276e-11	0.00122005
PVALB	17-45502342	9.2785	2.62276e-11	0.00122005
PVALB	rs111660881	9.2785	2.62276e-11	0.00122005
PVALB	rs75362796	9.2785	2.62276e-11	0.00122005
PVALB	rs75331046	9.2785	2.62276e-11	0.00122005
PVALB	rs77507678	9.2785	2.62276e-11	0.00122005
PVALB	rs11869487	9.2785	2.62276e-11	0.00122005
PVALB	rs112757678	9.2785	2.62276e-11	0.00122005
PVALB	17-45514902	9.2785	2.62276e-11	0.00122005
PVALB	17-45514903	9.2785	2.62276e-11	0.00122005
PVALB	rs79049935	9.2785	2.62276e-11	0.00122005
PVALB	rs80035840	9.2785	2.62276e-11	0.00122005
PVALB	rs74872857	9.2785	2.62276e-11	0.00122005
PVALB	rs80216744	9.2785	2.62276e-11	0.00122005
PVALB	rs11867373	9.2785	2.62276e-11	0.00122005
PVALB	rs117890324	9.2785	2.62276e-11	0.00122005
PVALB	17-45527763	9.2785	2.62276e-11	0.00122005
PVALB	rs9897801	9.2785	2.62276e-11	0.00122005
PVALB	17-45530980	9.2785	2.62276e-11	0.00122005
PVALB	rs11869538	9.2785	2.62276e-11	0.00122005
PVALB	rs11871223	9.2785	2.62276e-11	0.00122005
PVALB	17-45535516	9.2785	2.62276e-11	0.00122005
PVALB	rs112609001	9.2785	2.62276e-11	0.00122005
PVALB	17-45537089	9.2785	2.62276e-11	0.00122005
PVALB	rs28376443	9.2785	2.62276e-11	0.00122005
PVALB	rs79019426	9.2785	2.62276e-11	0.00122005
PVALB	rs112087035	9.2785	2.62276e-11	0.00122005
PVALB	rs111708346	9.2785	2.62276e-11	0.00122005
PVALB	rs11870699	9.2785	2.62276e-11	0.00122005
PVALB	rs111930972	9.2785	2.62276e-11	0.00122005
PVALB	rs117047319	9.2785	2.62276e-11	0.00122005
PVALB	rs116981214	9.2785	2.62276e-11	0.00122005
PVALB	17-45553291	9.2785	2.62276e-11	0.00122005
PVALB	17-45560809	9.2785	2.62276e-11	0.00122005
PVALB	17-45563911	9.2785	2.62276e-11	0.00122005
PVALB	17-45566053	9.2785	2.62276e-11	0.00122005
PVALB	17-45566055	9.2785	2.62276e-11	0.00122005
PVALB	17-45566595	9.2785	2.62276e-11	0.00122005
PVALB	17-45566968	9.2785	2.62276e-11	0.00122005
PVALB	17-45572642	9.2785	2.62276e-11	0.00122005
PVALB	17-45574653	9.2785	2.62276e-11	0.00122005
PVALB	17-45576263	9.2785	2.62276e-11	0.00122005
PVALB	rs56042869	9.2785	2.62276e-11	0.00122005
PVALB	rs113965696	9.2785	2.62276e-11	0.00122005
PVALB	17-75723202	9.2785	2.62276e-11	0.00122005
PVALB	rs68082593	9.2785	2.62276e-11	0.00122005
PVALB	rs72900450	9.2785	2.62276e-11	0.00122005
PVALB	rs2074321	9.2785	2.62276e-11	0.00122005
PVALB	rs2074320	9.2785	2.62276e-11	0.00122005
PVALB	rs12955738	9.2785	2.62276e-11	0.00122005
PVALB	rs17831141	9.2785	2.62276e-11	0.00122005
PVALB	rs117052778	9.2785	2.62276e-11	0.00122005
PVALB	rs116649696	9.2785	2.62276e-11	0.00122005
PVALB	rs73881771	9.2785	2.62276e-11	0.00122005
PVALB	rs77846946	9.2785	2.62276e-11	0.00122005
PVALB	rs113021491	9.27767	2.62903e-11	0.00122005
PVALB	rs11709659	9.27767	2.62903e-11	0.00122005
PVALB	rs28709479	9.27767	2.62903e-11	0.00122005
PVALB	rs116002426	9.27767	2.62903e-11	0.00122005
PVALB	rs13142990	9.27767	2.62903e-11	0.00122005
PVALB	rs10025030	9.27767	2.62903e-11	0.00122005
PVALB	rs116465135	9.27767	2.62903e-11	0.00122005
PVALB	rs114789323	9.27767	2.62903e-11	0.00122005
PVALB	rs28464175	9.27767	2.62903e-11	0.00122005
CLEC4E	rs9817182	9.2745	2.6531e-11	0.00123044
PVALB	rs117277783	9.27377	2.65864e-11	0.00123223
PVALB	rs75933311	9.27065	2.68262e-11	0.00124018
PVALB	rs114653492	9.27065	2.68262e-11	0.00124018
PVALB	rs4985431	9.27065	2.68262e-11	0.00124018
PVALB	rs67864355	9.27065	2.68262e-11	0.00124018
HIPK3	8-85336761	9.26369	2.73677e-11	0.00126442
RAB17	rs11064114	9.26273	2.74431e-11	0.0012671
RAB17	rs10976551	9.25843	2.77845e-11	0.00128205
PVALB	rs73810045	9.25172	2.83256e-11	0.00129762
PVALB	rs55640103	9.25172	2.83256e-11	0.00129762
PVALB	rs56078205	9.25172	2.83256e-11	0.00129762
PVALB	rs35987822	9.24891	2.85556e-11	0.00129762
UBD	rs114228231	9.24411	2.89531e-11	0.00129762
UBD	rs115565949	9.24411	2.89531e-11	0.00129762
UBD	rs115337106	9.24411	2.89531e-11	0.00129762
UBD	rs77219728	9.24411	2.89531e-11	0.00129762
UBD	rs116679165	9.24411	2.89531e-11	0.00129762
UBD	rs78478106	9.24411	2.89531e-11	0.00129762
UBD	rs113550556	9.24411	2.89531e-11	0.00129762
UBD	rs76379625	9.24411	2.89531e-11	0.00129762
UBD	rs114203258	9.24411	2.89531e-11	0.00129762
UBD	3-78724923	9.24411	2.89531e-11	0.00129762
UBD	3-78734024	9.24411	2.89531e-11	0.00129762
UBD	3-78734025	9.24411	2.89531e-11	0.00129762
UBD	rs114494977	9.24411	2.89531e-11	0.00129762
UBD	rs112824503	9.24411	2.89531e-11	0.00129762
UBD	rs35506479	9.24411	2.89531e-11	0.00129762
UBD	rs111876917	9.24411	2.89531e-11	0.00129762
UBD	rs111341694	9.24411	2.89531e-11	0.00129762
UBD	rs116596173	9.24411	2.89531e-11	0.00129762
UBD	rs77451460	9.24411	2.89531e-11	0.00129762
UBD	rs116706322	9.24411	2.89531e-11	0.00129762
UBD	rs115506351	9.24411	2.89531e-11	0.00129762
UBD	rs113058294	9.24411	2.89531e-11	0.00129762
UBD	rs111928670	9.24411	2.89531e-11	0.00129762
UBD	rs113081897	9.24411	2.89531e-11	0.00129762
UBD	3-78750230	9.24411	2.89531e-11	0.00129762
UBD	rs111352601	9.24411	2.89531e-11	0.00129762
UBD	rs77567284	9.24411	2.89531e-11	0.00129762
UBD	rs112548059	9.24411	2.89531e-11	0.00129762
UBD	rs75259630	9.24411	2.89531e-11	0.00129762
UBD	rs114586881	9.24411	2.89531e-11	0.00129762
UBD	rs112485644	9.24411	2.89531e-11	0.00129762
UBD	rs115855139	9.24411	2.89531e-11	0.00129762
UBD	rs115802750	9.24411	2.89531e-11	0.00129762
UBD	rs115654206	9.24411	2.89531e-11	0.00129762
PVALB	1-95681710	9.24296	2.90488e-11	0.00129762
PVALB	1-95701158	9.24296	2.90488e-11	0.00129762
PVALB	rs74903661	9.24296	2.90488e-11	0.00129762
PVALB	rs72939511	9.24296	2.90488e-11	0.00129762
PVALB	rs12624234	9.24296	2.90488e-11	0.00129762
PVALB	rs335228	9.24296	2.90488e-11	0.00129762
PVALB	rs335227	9.24296	2.90488e-11	0.00129762
PVALB	rs335223	9.24296	2.90488e-11	0.00129762
PVALB	rs335233	9.24296	2.90488e-11	0.00129762
PVALB	rs335235	9.24296	2.90488e-11	0.00129762
PVALB	rs335239	9.24296	2.90488e-11	0.00129762
PVALB	rs335241	9.24296	2.90488e-11	0.00129762
PVALB	rs335246	9.24296	2.90488e-11	0.00129762
PVALB	rs74992436	9.24296	2.90488e-11	0.00129762
RAB17	rs1049800	9.24071	2.92371e-11	0.00129762
RAB17	rs7145047	9.24071	2.92371e-11	0.00129762
RAB17	rs28444556	9.24071	2.92371e-11	0.00129762
RAB17	rs74977089	9.24071	2.92371e-11	0.00129762
PVALB	rs11885086	9.23894	2.93866e-11	0.00129762
PVALB	rs78856931	9.23894	2.93866e-11	0.00129762
PVALB	rs74417002	9.23894	2.93866e-11	0.00129762
PVALB	2-196385289	9.23894	2.93866e-11	0.00129762
PVALB	rs115352051	9.23894	2.93866e-11	0.00129762
PVALB	rs75314384	9.23894	2.93866e-11	0.00129762
PVALB	rs11896399	9.23894	2.93866e-11	0.00129762
PVALB	rs11901900	9.23894	2.93866e-11	0.00129762
PVALB	rs77380641	9.23894	2.93866e-11	0.00129762
PVALB	6-121416555	9.23894	2.93866e-11	0.00129762
PVALB	rs115755016	9.23894	2.93866e-11	0.00129762
PVALB	rs75901983	9.23894	2.93866e-11	0.00129762
PVALB	rs74370434	9.23894	2.93866e-11	0.00129762
PVALB	rs79107352	9.23894	2.93866e-11	0.00129762
PVALB	rs74251912	9.23894	2.93866e-11	0.00129762
PVALB	rs79139717	9.23763	2.94973e-11	0.00130093
PVALB	rs73885772	9.23763	2.94973e-11	0.00130093
RAB17	rs12524508	9.23092	3.00729e-11	0.00132472
RAB17	rs11568225	9.23092	3.00729e-11	0.00132472
DLC1	rs17094144	9.22853	3.02802e-11	0.00132938
DLC1	rs77925659	9.22853	3.02802e-11	0.00132938
NKX3-1	rs7524336	9.22636	3.04701e-11	0.00132938
NKX3-1	rs112112513	9.22636	3.04701e-11	0.00132938
HBA2	rs113606765	-9.22375	3.06995e-11	0.00132938
HBA2	rs2300308	-9.22375	3.06995e-11	0.00132938
HBA2	rs363444	-9.22375	3.06995e-11	0.00132938
HBA2	rs2300309	-9.22375	3.06995e-11	0.00132938
GUCY1A3	rs112492543	9.22309	3.07583e-11	0.00132938
GUCY1A3	rs72899425	9.22309	3.07583e-11	0.00132938
GUCY1A3	rs72899431	9.22309	3.07583e-11	0.00132938
RAB17	rs76039723	9.22304	3.07626e-11	0.00132938
RAB17	rs77911157	9.22304	3.07626e-11	0.00132938
RAB17	rs116827853	9.22304	3.07626e-11	0.00132938
RAB17	rs78193317	9.22304	3.07626e-11	0.00132938
RAB17	2-160562486	9.22304	3.07626e-11	0.00132938
RAB17	rs77363656	9.22304	3.07626e-11	0.00132938
RAB17	rs76774368	9.22304	3.07626e-11	0.00132938
RAB17	5-112074590	9.22304	3.07626e-11	0.00132938
RAB17	rs17619873	9.22304	3.07626e-11	0.00132938
RAB17	rs62395377	9.22304	3.07626e-11	0.00132938
RAB17	rs62395378	9.22304	3.07626e-11	0.00132938
RAB17	rs62395380	9.22304	3.07626e-11	0.00132938
RAB17	rs3846948	9.22304	3.07626e-11	0.00132938
RAB17	rs13194909	9.22304	3.07626e-11	0.00132938
RAB17	rs67444290	9.22304	3.07626e-11	0.00132938
RAB17	7-103414003	9.22304	3.07626e-11	0.00132938
RAB17	rs76616225	9.22304	3.07626e-11	0.00132938
RAB17	rs11064111	9.22304	3.07626e-11	0.00132938
RAB17	rs11064113	9.22304	3.07626e-11	0.00132938
RAB17	rs12594484	9.22304	3.07626e-11	0.00132938
RAB17	rs10518748	9.22304	3.07626e-11	0.00132938
PVALB	rs116446340	9.2182	3.11942e-11	0.00134723
CD177	rs41270961	9.20697	3.22199e-11	0.00139071
PVALB	rs35837000	9.20388	3.25082e-11	0.00140149
PVALB	rs73275578	9.20388	3.25082e-11	0.00140149
CCDC151	rs7044688	9.20113	3.27669e-11	0.00140414
CCDC151	rs114214050	9.20113	3.27669e-11	0.00140414
PVALB	rs62273334	9.19785	3.30777e-11	0.00140414
PVALB	4-189075866	9.19703	3.31564e-11	0.00140414
PVALB	rs11065851	9.19703	3.31564e-11	0.00140414
PVALB	rs3809280	9.19703	3.31564e-11	0.00140414
PVALB	rs78085511	9.19703	3.31564e-11	0.00140414
PVALB	rs7296519	9.19703	3.31564e-11	0.00140414
PVALB	rs59542756	9.19651	3.32057e-11	0.00140414
PVALB	rs61004680	9.19651	3.32057e-11	0.00140414
PVALB	rs73950826	9.19651	3.32057e-11	0.00140414
PVALB	rs56356399	9.19651	3.32057e-11	0.00140414
PVALB	rs10496571	9.19651	3.32057e-11	0.00140414
PVALB	rs73950827	9.19651	3.32057e-11	0.00140414
PVALB	rs73950828	9.19651	3.32057e-11	0.00140414
PVALB	rs73950829	9.19651	3.32057e-11	0.00140414
PVALB	rs78954184	9.19651	3.32057e-11	0.00140414
PVALB	rs73950830	9.19651	3.32057e-11	0.00140414
PVALB	rs112719694	9.19651	3.32057e-11	0.00140414
PVALB	rs73950831	9.19651	3.32057e-11	0.00140414
PVALB	rs58703927	9.19651	3.32057e-11	0.00140414
PVALB	rs73950832	9.19651	3.32057e-11	0.00140414
PVALB	rs60413063	9.19651	3.32057e-11	0.00140414
PVALB	rs17006846	9.19651	3.32057e-11	0.00140414
PVALB	rs73950836	9.19651	3.32057e-11	0.00140414
PVALB	rs78711871	9.19651	3.32057e-11	0.00140414
PVALB	rs115305069	9.19651	3.32057e-11	0.00140414
PVALB	rs16984386	9.19651	3.32057e-11	0.00140414
PVALB	22-27751153	9.19651	3.32057e-11	0.00140414
PVALB	rs114962845	9.19651	3.32057e-11	0.00140414
PVALB	rs79453505	9.19651	3.32057e-11	0.00140414
PVALB	rs115966947	9.19651	3.32057e-11	0.00140414
PVALB	rs16984410	9.19651	3.32057e-11	0.00140414
C4BPA	rs7927493	9.19577	3.3277e-11	0.00140634
CDS1	rs10493495	9.1947	3.33791e-11	0.00140984
RAB17	rs78249197	9.19426	3.34222e-11	0.00141084
CCDC151	rs7028320	9.19211	3.36297e-11	0.00141878
SOCS1	rs73240490	9.1898	3.38546e-11	0.00142744
CD38	rs7146960	9.18952	3.38818e-11	0.00142776
PVALB	rs55742512	9.18676	3.4152e-11	0.00143644
PVALB	rs73881763	9.18676	3.4152e-11	0.00143644
PVALB	rs74998541	9.18659	3.41691e-11	0.00143644
PVALB	rs73600231	9.18523	3.4303e-11	0.00143644
SOCS1	rs11818893	9.18522	3.43047e-11	0.00143644
SOCS1	rs9597856	9.18522	3.43047e-11	0.00143644
SOCS1	rs9591928	9.18522	3.43047e-11	0.00143644
SOCS1	rs8001361	9.18522	3.43047e-11	0.00143644
SOCS1	rs8001716	9.18522	3.43047e-11	0.00143644
SOCS1	rs7992820	9.18522	3.43047e-11	0.00143644
SOCS1	rs9597866	9.18522	3.43047e-11	0.00143644
CDS1	rs74186117	9.18377	3.44487e-11	0.00144164
SOCS1	4-172716854	9.18208	3.46164e-11	0.00144534
SOCS1	rs76043162	9.18208	3.46164e-11	0.00144534
SOCS1	rs76537346	9.18208	3.46164e-11	0.00144534
SOCS1	rs78988350	9.18208	3.46164e-11	0.00144534
CCDC151	rs7037065	9.18017	3.48076e-11	0.00145
CCDC151	rs7854359	9.18017	3.48076e-11	0.00145
CCDC151	rs7851851	9.18017	3.48076e-11	0.00145
CCDC151	rs73650925	9.18017	3.48076e-11	0.00145
FOXC1	rs17043603	9.17749	3.50778e-11	0.00146042
UBD	8-66528969	9.17402	3.54308e-11	0.00147427
RAB17	rs35867937	9.17097	3.57438e-11	0.00148645
PVALB	rs335220	9.16304	3.65715e-11	0.00152
PVALB	1-109473806	9.15951	3.6946e-11	0.00153382
PVALB	4-85253177	9.15951	3.6946e-11	0.00153382
UBD	17-5834298	9.15847	3.70575e-11	0.0015367
UBD	rs80114596	9.15847	3.70575e-11	0.0015367
FOXC1	rs12595602	9.15673	3.72434e-11	0.00154352
PVALB	rs77344990	9.1545	3.7484e-11	0.00154733
PVALB	rs78452976	9.1545	3.7484e-11	0.00154733
PVALB	rs117368491	9.1545	3.7484e-11	0.00154733
PVALB	rs116988498	9.1545	3.7484e-11	0.00154733
PVALB	rs78225428	9.1545	3.7484e-11	0.00154733
PVALB	rs117166444	9.1545	3.7484e-11	0.00154733
PVALB	rs75822318	9.1545	3.7484e-11	0.00154733
CDS1	rs79499349	9.15299	3.76483e-11	0.00155324
PVALB	1-100298787	9.14647	3.83644e-11	0.00158189
RAB17	rs113684037	9.1429	3.8762e-11	0.00159108
RAB17	rs78063741	9.1429	3.8762e-11	0.00159108
RAB17	rs10976539	9.1429	3.8762e-11	0.00159108
RAB17	rs10976540	9.1429	3.8762e-11	0.00159108
RAB17	rs12237613	9.1429	3.8762e-11	0.00159108
RAB17	rs10976542	9.1429	3.8762e-11	0.00159108
RAB17	rs7034731	9.1429	3.8762e-11	0.00159108
RAB17	rs77673980	9.1429	3.8762e-11	0.00159108
MYL9	rs335220	9.13757	3.93637e-11	0.00161486
PVALB	rs61965201	9.13584	3.9561e-11	0.00161568
PVALB	rs74777759	9.13584	3.9561e-11	0.00161568
PVALB	rs75290811	9.13584	3.9561e-11	0.00161568
PVALB	rs78022136	9.13584	3.9561e-11	0.00161568
PVALB	rs61248124	9.13584	3.9561e-11	0.00161568
PVALB	rs75225730	9.13584	3.9561e-11	0.00161568
PVALB	rs76445308	9.13584	3.9561e-11	0.00161568
PVALB	rs77028384	9.13584	3.9561e-11	0.00161568
LOC642366	rs76680098	9.13446	3.97189e-11	0.00162122
CCDC151	9-72138430	9.12805	4.0462e-11	0.00165063
SAP30	rs12595602	9.12479	4.08444e-11	0.00166529
DLC1	rs10055869	9.1194	4.14867e-11	0.00168676
DLC1	rs13354612	9.1194	4.14867e-11	0.00168676
DLC1	rs4618401	9.1194	4.14867e-11	0.00168676
DLC1	rs16889495	9.1194	4.14867e-11	0.00168676
DLC1	rs10038855	9.1194	4.14867e-11	0.00168676
NKAIN3	rs7609062	9.11546	4.19616e-11	0.00169943
NKAIN3	13-47939878	9.11546	4.19616e-11	0.00169943
NKAIN3	13-47953592	9.11546	4.19616e-11	0.00169943
NKAIN3	13-47954473	9.11546	4.19616e-11	0.00169943
NKAIN3	13-47954656	9.11546	4.19616e-11	0.00169943
NKAIN3	13-47955088	9.11546	4.19616e-11	0.00169943
NKAIN3	rs10507555	9.11546	4.19616e-11	0.00169943
CCDC151	rs1530342	9.11058	4.25586e-11	0.00170254
CCDC151	rs6765160	9.11058	4.25586e-11	0.00170254
CCDC151	rs981268	9.11058	4.25586e-11	0.00170254
CCDC151	rs7644087	9.11058	4.25586e-11	0.00170254
CCDC151	rs7624767	9.11058	4.25586e-11	0.00170254
CCDC151	rs6805442	9.11058	4.25586e-11	0.00170254
CCDC151	rs7641758	9.11058	4.25586e-11	0.00170254
MYL9	rs221611	9.10801	4.28758e-11	0.00170254
ATP6V1H	6-140257860	9.10666	4.30438e-11	0.00170254
ATP6V1H	rs9495609	9.10666	4.30438e-11	0.00170254
ATP6V1H	rs9495610	9.10666	4.30438e-11	0.00170254
GUCY1A3	rs11848100	9.10535	4.32067e-11	0.00170254
GUCY1A3	rs11849265	9.10535	4.32067e-11	0.00170254
GUCY1A3	rs7151364	9.10535	4.32067e-11	0.00170254
GUCY1A3	rs7150396	9.10535	4.32067e-11	0.00170254
GUCY1A3	rs11846042	9.10535	4.32067e-11	0.00170254
GUCY1A3	rs1959110	9.10535	4.32067e-11	0.00170254
GUCY1A3	rs12888406	9.10535	4.32067e-11	0.00170254
GUCY1A3	rs12888858	9.10535	4.32067e-11	0.00170254
GUCY1A3	rs1959111	9.10535	4.32067e-11	0.00170254
GUCY1A3	rs12889186	9.10535	4.32067e-11	0.00170254
GUCY1A3	rs12890141	9.10535	4.32067e-11	0.00170254
GUCY1A3	rs34075078	9.10535	4.32067e-11	0.00170254
GUCY1A3	rs35868281	9.10535	4.32067e-11	0.00170254
GUCY1A3	rs34266749	9.10535	4.32067e-11	0.00170254
GUCY1A3	rs35551896	9.10535	4.32067e-11	0.00170254
GUCY1A3	rs79193610	9.10535	4.32067e-11	0.00170254
GUCY1A3	rs77843998	9.10535	4.32067e-11	0.00170254
GUCY1A3	rs75997427	9.10535	4.32067e-11	0.00170254
GUCY1A3	rs34529842	9.10535	4.32067e-11	0.00170254
GUCY1A3	rs34074827	9.10535	4.32067e-11	0.00170254
GUCY1A3	rs35841930	9.10535	4.32067e-11	0.00170254
GUCY1A3	rs35198045	9.10535	4.32067e-11	0.00170254
GUCY1A3	rs35900669	9.10535	4.32067e-11	0.00170254
GUCY1A3	rs34238991	9.10535	4.32067e-11	0.00170254
GUCY1A3	rs34227177	9.10535	4.32067e-11	0.00170254
GUCY1A3	rs34023121	9.10535	4.32067e-11	0.00170254
GUCY1A3	rs35999546	9.10535	4.32067e-11	0.00170254
GUCY1A3	rs11847394	9.10535	4.32067e-11	0.00170254
GUCY1A3	rs11844415	9.10535	4.32067e-11	0.00170254
GUCY1A3	rs56783458	9.10535	4.32067e-11	0.00170254
GUCY1A3	rs56766992	9.10535	4.32067e-11	0.00170254
GUCY1A3	rs78231336	9.10535	4.32067e-11	0.00170254
GUCY1A3	rs74584657	9.10535	4.32067e-11	0.00170254
GUCY1A3	rs79289641	9.10535	4.32067e-11	0.00170254
GUCY1A3	rs60996962	9.10535	4.32067e-11	0.00170254
GUCY1A3	rs76160340	9.10535	4.32067e-11	0.00170254
GUCY1A3	rs10431689	9.10535	4.32067e-11	0.00170254
GUCY1A3	rs10431691	9.10535	4.32067e-11	0.00170254
GUCY1A3	rs11845189	9.10535	4.32067e-11	0.00170254
CCL23	rs61210945	9.09939	4.39593e-11	0.00173126
LOC642366	rs77112678	9.09718	4.42407e-11	0.00174119
MPZL1	rs16949183	9.09621	4.43655e-11	0.00174119
HBA2	rs75802171	-9.09611	4.43787e-11	0.00174119
HBA2	rs76662865	-9.09611	4.43787e-11	0.00174119
HBA2	rs74913099	-9.09611	4.43787e-11	0.00174119
HBA2	rs1494711	-9.09611	4.43787e-11	0.00174119
HBA2	rs78779654	-9.09611	4.43787e-11	0.00174119
NKAIN3	rs79722871	9.0946	4.45733e-11	0.00174601
NKAIN3	rs73672563	9.0946	4.45733e-11	0.00174601
NKAIN3	rs73672564	9.0946	4.45733e-11	0.00174601
MYL9	rs11692942	9.09071	4.50778e-11	0.00176482
HLA-DRB1	rs9271367	9.08387	4.59802e-11	0.00179918
OLAH	rs9912447	9.08173	4.62656e-11	0.00180743
OLAH	rs9913286	9.08173	4.62656e-11	0.00180743
OLAH	rs737362	9.08173	4.62656e-11	0.00180743
STAG3	rs12428376	9.07948	4.65684e-11	0.00181732
STAG3	rs56023833	9.07948	4.65684e-11	0.00181732
ESPN	rs1951499	9.07475	4.72105e-11	0.00184139
MYL9	rs117277783	9.07392	4.73242e-11	0.00184483
MIR580	rs74928867	9.07206	4.75794e-11	0.00185082
MIR580	rs115395241	9.07206	4.75794e-11	0.00185082
MIR580	rs76793831	9.07206	4.75794e-11	0.00185082
MIR580	rs2143359	9.07206	4.75794e-11	0.00185082
GPRC5D	rs12203202	9.06689	4.82979e-11	0.00187677
GPRC5D	rs118010534	9.06689	4.82979e-11	0.00187677
CD38	rs1959538	9.06498	4.8567e-11	0.00188622
GUCY1A3	13-41441903	9.06146	4.90641e-11	0.00190349
GUCY1A3	13-41476360	9.06146	4.90641e-11	0.00190349
OLAH	rs116927397	9.0611	4.91165e-11	0.00190451
CLEC4E	rs16827800	9.05745	4.96382e-11	0.00192372
CD38	rs10963929	9.04622	5.12822e-11	0.00197221
CD38	rs10963930	9.04622	5.12822e-11	0.00197221
CD38	rs10136520	9.03982	5.22428e-11	0.00197221
CD38	rs10132187	9.03982	5.22428e-11	0.00197221
CD38	rs10147249	9.03982	5.22428e-11	0.00197221
CD38	rs28886103	9.03982	5.22428e-11	0.00197221
CD38	rs10162487	9.03982	5.22428e-11	0.00197221
CD38	rs12891491	9.03982	5.22428e-11	0.00197221
CD38	14-49040745	9.03982	5.22428e-11	0.00197221
CD38	14-49042152	9.03982	5.22428e-11	0.00197221
CD38	14-49042348	9.03982	5.22428e-11	0.00197221
CD38	14-49043060	9.03982	5.22428e-11	0.00197221
CD38	14-49043932	9.03982	5.22428e-11	0.00197221
CD38	rs117405714	9.03982	5.22428e-11	0.00197221
CD38	rs12882585	9.03982	5.22428e-11	0.00197221
CD38	rs12888474	9.03982	5.22428e-11	0.00197221
CD38	rs12893756	9.03982	5.22428e-11	0.00197221
CD38	rs34767999	9.03982	5.22428e-11	0.00197221
CD38	rs10135265	9.03982	5.22428e-11	0.00197221
CD38	rs10135110	9.03982	5.22428e-11	0.00197221
CD38	rs28696302	9.03982	5.22428e-11	0.00197221
CD38	rs12894353	9.03982	5.22428e-11	0.00197221
CD38	rs36063059	9.03982	5.22428e-11	0.00197221
CD38	rs35976230	9.03982	5.22428e-11	0.00197221
CD38	rs34580852	9.03982	5.22428e-11	0.00197221
CD38	rs72684169	9.03982	5.22428e-11	0.00197221
CD38	rs35041235	9.03982	5.22428e-11	0.00197221
CD38	rs8181922	9.03982	5.22428e-11	0.00197221
CD38	rs8181929	9.03982	5.22428e-11	0.00197221
CD38	rs7143034	9.03982	5.22428e-11	0.00197221
CD38	rs7142913	9.03982	5.22428e-11	0.00197221
CD38	rs10145382	9.03982	5.22428e-11	0.00197221
CD38	rs10134640	9.03982	5.22428e-11	0.00197221
CD38	rs12587305	9.03982	5.22428e-11	0.00197221
CD38	rs12587306	9.03982	5.22428e-11	0.00197221
CD38	rs7149752	9.03982	5.22428e-11	0.00197221
CD38	rs1959546	9.03982	5.22428e-11	0.00197221
CD38	rs1959545	9.03982	5.22428e-11	0.00197221
CD38	rs1959544	9.03982	5.22428e-11	0.00197221
CD38	rs1959543	9.03982	5.22428e-11	0.00197221
CD38	rs1953907	9.03982	5.22428e-11	0.00197221
CD38	rs1953906	9.03982	5.22428e-11	0.00197221
CD38	rs4900852	9.03982	5.22428e-11	0.00197221
CD38	14-49061750	9.03982	5.22428e-11	0.00197221
CD38	rs1959541	9.03982	5.22428e-11	0.00197221
CD38	rs2225994	9.03982	5.22428e-11	0.00197221
CD38	rs12147525	9.03982	5.22428e-11	0.00197221
CD38	rs4900858	9.03982	5.22428e-11	0.00197221
CD38	rs11851559	9.03982	5.22428e-11	0.00197221
CD38	rs10139895	9.03982	5.22428e-11	0.00197221
PVALB	5-166520182	9.0381	5.2504e-11	0.00198001
PVALB	5-166530348	9.0381	5.2504e-11	0.00198001
GPRC5D	rs78190974	9.03466	5.30311e-11	0.00199886
CCDC151	rs79815353	9.03364	5.31894e-11	0.00200379
TLR2	rs11861177	9.03079	5.36312e-11	0.00201825
TLR2	rs58997455	9.03079	5.36312e-11	0.00201825
GPRC5D	rs62224721	9.03062	5.36564e-11	0.00201825
VNN1	3-162126158	9.01985	5.53616e-11	0.00208132
CCDC151	rs1036876	9.01491	5.61611e-11	0.00211029
MYL9	rs73810045	9.00781	5.73323e-11	0.00215097
MYL9	rs55640103	9.00781	5.73323e-11	0.00215097
MYL9	rs56078205	9.00781	5.73323e-11	0.00215097
STAG3	11-8446494	9.0067	5.75169e-11	0.00215678
MYL9	rs58765068	9.00598	5.76389e-11	0.00216024
VNN1	12-79049608	9.00331	5.80866e-11	0.0021759
HBA2	6-29843774	-9.00217	5.82795e-11	0.00218089
HBA2	rs113651318	-9.00217	5.82795e-11	0.00218089
GLIPR1L2	rs9470855	9.00152	5.83909e-11	0.00218393
MYL9	rs76816231	8.99878	5.88576e-11	0.00219603
CCDC151	rs79362891	8.99768	5.90459e-11	0.00219603
CCDC151	rs77635822	8.99768	5.90459e-11	0.00219603
CCDC151	rs74400314	8.99768	5.90459e-11	0.00219603
CCDC151	rs744232	8.99768	5.90459e-11	0.00219603
CCDC151	rs116382735	8.99768	5.90459e-11	0.00219603
CCDC151	rs4377447	8.99768	5.90459e-11	0.00219603
CCDC151	rs116707577	8.99768	5.90459e-11	0.00219603
CCDC151	rs115841807	8.99768	5.90459e-11	0.00219603
CCDC151	rs77667132	8.99768	5.90459e-11	0.00219603
CCDC151	rs80123876	8.99768	5.90459e-11	0.00219603
MYL9	1-95681710	8.99062	6.02707e-11	0.00222568
MYL9	1-95701158	8.99062	6.02707e-11	0.00222568
MYL9	rs74903661	8.99062	6.02707e-11	0.00222568
MYL9	rs72939511	8.99062	6.02707e-11	0.00222568
MYL9	rs12624234	8.99062	6.02707e-11	0.00222568
MYL9	rs335228	8.99062	6.02707e-11	0.00222568
MYL9	rs335227	8.99062	6.02707e-11	0.00222568
MYL9	rs335223	8.99062	6.02707e-11	0.00222568
MYL9	rs335233	8.99062	6.02707e-11	0.00222568
MYL9	rs335235	8.99062	6.02707e-11	0.00222568
MYL9	rs335239	8.99062	6.02707e-11	0.00222568
MYL9	rs335241	8.99062	6.02707e-11	0.00222568
MYL9	rs335246	8.99062	6.02707e-11	0.00222568
MYL9	rs74992436	8.99062	6.02707e-11	0.00222568
OLAH	rs12057344	8.98986	6.04034e-11	0.00222832
OLAH	rs79018061	8.98986	6.04034e-11	0.00222832
CTDSPL	rs11692942	8.98757	6.08071e-11	0.00224208
HBA2	rs10503397	-8.98602	6.10814e-11	0.00225105
VNN1	7-137689647	8.97851	6.2432e-11	0.0022985
VNN1	rs11033605	8.97851	6.2432e-11	0.0022985
OLAH	rs1038868	8.96876	6.42273e-11	0.00236151
OLAH	rs1492624	8.96876	6.42273e-11	0.00236151
GUCY1A3	rs12243279	8.96869	6.42408e-11	0.00236151
DLC1	rs75420381	8.96492	6.495e-11	0.00238638
GLDC	rs71508771	8.96241	6.54259e-11	0.0023918
GLDC	rs10511670	8.96241	6.54259e-11	0.0023918
GLDC	rs10511671	8.96241	6.54259e-11	0.0023918
GLDC	rs3780221	8.96241	6.54259e-11	0.0023918
GLDC	rs2291502	8.96241	6.54259e-11	0.0023918
GLDC	rs13302453	8.96241	6.54259e-11	0.0023918
GLDC	rs7852850	8.96241	6.54259e-11	0.0023918
GLDC	rs13291632	8.96241	6.54259e-11	0.0023918
GLDC	rs10963943	8.96241	6.54259e-11	0.0023918
GLDC	rs10963944	8.96241	6.54259e-11	0.0023918
PVALB	rs116520575	8.95764	6.63415e-11	0.00242406
MYL9	rs35837000	8.95727	6.64124e-11	0.00242422
MYL9	rs73275578	8.95727	6.64124e-11	0.00242422
OLAH	rs10137042	8.95608	6.66432e-11	0.00242778
OLAH	rs10137275	8.95608	6.66432e-11	0.00242778
OLAH	rs1886102	8.95608	6.66432e-11	0.00242778
[truncated: 5,863 more rows]

## Sheet: DuraTransTable
gene	snp	statistic	pvalue	FDR
HBA2	rs16839358	-15.4594	5.60444e-18	8.5132e-08
HBA2	3-172128943	-15.3935	6.44961e-18	8.5132e-08
HBA2	3-172133744	-15.3935	6.44961e-18	8.5132e-08
HBA2	3-172134718	-15.3935	6.44961e-18	8.5132e-08
HBA2	3-172142804	-15.3935	6.44961e-18	8.5132e-08
HBA2	rs73125385	-15.269	8.42025e-18	8.5132e-08
HBA2	rs1152961	-15.269	8.42025e-18	8.5132e-08
HBA2	rs117879218	-15.2205	9.34758e-18	8.5132e-08
PRKAR1A	13-31800339	-13.7336	2.58447e-16	2.09224e-06
CHP2	20-2927277	13.2948	7.21487e-16	2.76245e-06
CDH10	20-2927277	13.1325	1.06082e-15	2.76245e-06
LAIR2	rs115452565	12.9794	1.53019e-15	2.76245e-06
LAIR2	rs76342009	12.9794	1.53019e-15	2.76245e-06
LAIR2	rs11877311	12.9794	1.53019e-15	2.76245e-06
LAIR2	rs11877995	12.9794	1.53019e-15	2.76245e-06
LAIR2	rs114902570	12.9588	1.60772e-15	2.76245e-06
LAIR2	rs7728686	12.9588	1.60772e-15	2.76245e-06
LAIR2	rs112843034	12.9588	1.60772e-15	2.76245e-06
LAIR2	rs79067089	12.9588	1.60772e-15	2.76245e-06
LAIR2	rs13356788	12.9588	1.60772e-15	2.76245e-06
LAIR2	rs75777396	12.9588	1.60772e-15	2.76245e-06
WNT4	20-2927277	12.7956	2.38452e-15	2.76245e-06
HLA-DRB1	rs74189817	12.5661	4.17215e-15	2.76245e-06
HLA-DRB1	rs75848708	12.5661	4.17215e-15	2.76245e-06
HLA-DRB1	rs80049254	12.5661	4.17215e-15	2.76245e-06
HLA-DRB1	rs77967999	12.5661	4.17215e-15	2.76245e-06
HLA-DRB1	rs9270848	12.5661	4.17215e-15	2.76245e-06
HLA-DRB1	rs9270850	12.5661	4.17215e-15	2.76245e-06
HLA-DRB1	rs9270851	12.5661	4.17215e-15	2.76245e-06
HLA-DRB1	rs9270856	12.5661	4.17215e-15	2.76245e-06
HLA-DRB1	rs75743109	12.5661	4.17215e-15	2.76245e-06
HLA-DRB1	rs9270864	12.5661	4.17215e-15	2.76245e-06
HLA-DRB1	rs9270865	12.5661	4.17215e-15	2.76245e-06
HLA-DRB1	rs9270866	12.5661	4.17215e-15	2.76245e-06
HLA-DRB1	rs77010900	12.5661	4.17215e-15	2.76245e-06
HLA-DRB1	rs9270914	12.5661	4.17215e-15	2.76245e-06
HLA-DRB1	rs9270931	12.5661	4.17215e-15	2.76245e-06
HLA-DRB1	rs75986279	12.5661	4.17215e-15	2.76245e-06
HLA-DRB1	rs9270934	12.5661	4.17215e-15	2.76245e-06
HLA-DRB1	rs9270935	12.5661	4.17215e-15	2.76245e-06
HLA-DRB1	rs75814909	12.5661	4.17215e-15	2.76245e-06
HLA-DRB1	rs9270949	12.5661	4.17215e-15	2.76245e-06
HLA-DRB1	rs9270954	12.5661	4.17215e-15	2.76245e-06
HLA-DRB1	rs9270967	12.5661	4.17215e-15	2.76245e-06
HLA-DRB1	rs9270968	12.5661	4.17215e-15	2.76245e-06
HLA-DRB1	rs9270969	12.5661	4.17215e-15	2.76245e-06
HLA-DRB1	rs77023337	12.5661	4.17215e-15	2.76245e-06
HLA-DRB1	rs78133296	12.5661	4.17215e-15	2.76245e-06
HLA-DRB1	rs9270972	12.5661	4.17215e-15	2.76245e-06
HLA-DRB1	rs9270974	12.5661	4.17215e-15	2.76245e-06
HLA-DRB1	rs9270977	12.5661	4.17215e-15	2.76245e-06
HLA-DRB1	rs75562306	12.5661	4.17215e-15	2.76245e-06
HLA-DRB1	rs9270979	12.5661	4.17215e-15	2.76245e-06
HLA-DRB1	rs9270983	12.5661	4.17215e-15	2.76245e-06
HLA-DRB1	rs74959268	12.5661	4.17215e-15	2.76245e-06
HLA-DRB1	rs75391173	12.5661	4.17215e-15	2.76245e-06
HLA-DRB1	rs9270988	12.5661	4.17215e-15	2.76245e-06
HLA-DRB1	rs9270998	12.5661	4.17215e-15	2.76245e-06
HLA-DRB1	rs9270999	12.5661	4.17215e-15	2.76245e-06
HLA-DRB1	rs9271058	12.5661	4.17215e-15	2.76245e-06
HLA-DRB1	rs36233738	12.5661	4.17215e-15	2.76245e-06
HLA-DRB1	rs79266417	12.5661	4.17215e-15	2.76245e-06
HLA-DRB1	rs76771988	12.5661	4.17215e-15	2.76245e-06
HLA-DRB1	rs80207980	12.5661	4.17215e-15	2.76245e-06
HLA-DRB1	rs79492353	12.5661	4.17215e-15	2.76245e-06
HLA-DRB1	rs76823823	12.5661	4.17215e-15	2.76245e-06
HLA-DRB1	rs9271073	12.5661	4.17215e-15	2.76245e-06
HLA-DRB1	rs76714933	12.5661	4.17215e-15	2.76245e-06
HLA-DRB1	rs77471549	12.5661	4.17215e-15	2.76245e-06
HLA-DRB1	rs75832723	12.5661	4.17215e-15	2.76245e-06
HLA-DRB1	rs74547354	12.5661	4.17215e-15	2.76245e-06
HLA-DRB1	rs9271090	12.5661	4.17215e-15	2.76245e-06
HLA-DRB1	rs76217132	12.5661	4.17215e-15	2.76245e-06
HLA-DRB1	rs78593191	12.5661	4.17215e-15	2.76245e-06
HLA-DRB1	rs9271107	12.5661	4.17215e-15	2.76245e-06
HLA-DRB1	rs9271144	12.5661	4.17215e-15	2.76245e-06
HLA-DRB1	rs9271149	12.5661	4.17215e-15	2.76245e-06
HLA-DRB1	rs9271153	12.5661	4.17215e-15	2.76245e-06
HLA-DRB1	rs78884899	12.5661	4.17215e-15	2.76245e-06
HLA-DRB1	rs75390076	12.5661	4.17215e-15	2.76245e-06
HLA-DRB1	rs76403164	12.5661	4.17215e-15	2.76245e-06
HLA-DRB1	rs77830636	12.5661	4.17215e-15	2.76245e-06
HLA-DRB1	rs9271172	12.5661	4.17215e-15	2.76245e-06
HLA-DRB1	rs77997669;rs79931283	12.5661	4.17215e-15	2.76245e-06
HLA-DRB1	rs78571923	12.5661	4.17215e-15	2.76245e-06
HLA-DRB1	rs76933061	12.5661	4.17215e-15	2.76245e-06
HLA-DRB1	rs9271179	12.5661	4.17215e-15	2.76245e-06
HLA-DRB1	rs74433402	12.5661	4.17215e-15	2.76245e-06
HLA-DRB1	rs9271192	12.5661	4.17215e-15	2.76245e-06
HLA-DRB1	rs75781950	12.5661	4.17215e-15	2.76245e-06
HLA-DRB1	rs9271194	12.5661	4.17215e-15	2.76245e-06
HLA-DRB1	rs113596745	12.5661	4.17215e-15	2.76245e-06
HLA-DRB1	rs9271198	12.5661	4.17215e-15	2.76245e-06
HLA-DRB1	rs112722721	12.5661	4.17215e-15	2.76245e-06
HLA-DRB1	rs9271200	12.5661	4.17215e-15	2.76245e-06
HLA-DRB1	rs9271201	12.5661	4.17215e-15	2.76245e-06
HLA-DRB1	rs9271202	12.5661	4.17215e-15	2.76245e-06
HLA-DRB1	rs9271205	12.5661	4.17215e-15	2.76245e-06
HLA-DRB1	rs9271213	12.5661	4.17215e-15	2.76245e-06
HLA-DRB1	rs9271234	12.5661	4.17215e-15	2.76245e-06
HLA-DRB1	rs80306177	12.5661	4.17215e-15	2.76245e-06
HLA-DRB1	rs111982963	12.5661	4.17215e-15	2.76245e-06
HLA-DRB1	rs79297928	12.5661	4.17215e-15	2.76245e-06
HLA-DRB1	rs80050957	12.5661	4.17215e-15	2.76245e-06
HLA-DRB1	rs79264144	12.5661	4.17215e-15	2.76245e-06
HLA-DRB1	rs113929455	12.5661	4.17215e-15	2.76245e-06
HLA-DRB1	rs9271251	12.5661	4.17215e-15	2.76245e-06
HLA-DRB1	rs76653515	12.5661	4.17215e-15	2.76245e-06
HLA-DRB1	rs9271255	12.5661	4.17215e-15	2.76245e-06
TMEM45B	20-2927277	12.5194	4.67958e-15	2.76245e-06
LAIR2	rs1019847	12.4918	5.00752e-15	2.76245e-06
HPR	rs75402103	12.467	5.32294e-15	2.76245e-06
MIR526A2	rs75545960	12.4642	5.3594e-15	2.76245e-06
MIR526A2	rs75889597	12.4642	5.3594e-15	2.76245e-06
MIR526A2	rs62451624	12.4642	5.3594e-15	2.76245e-06
LAIR2	rs73367402	12.4354	5.75513e-15	2.76245e-06
LAIR2	rs73370682	12.4354	5.75513e-15	2.76245e-06
LAIR2	rs73370690	12.4354	5.75513e-15	2.76245e-06
FAM104A	rs7831123	-12.3689	6.78322e-15	2.76245e-06
FAM104A	rs12801007	-12.3689	6.78322e-15	2.76245e-06
FAM104A	rs34005000	-12.3689	6.78322e-15	2.76245e-06
FAM104A	rs34096903	-12.3689	6.78322e-15	2.76245e-06
FAM104A	rs71478186	-12.3689	6.78322e-15	2.76245e-06
FAM104A	rs35280958	-12.3689	6.78322e-15	2.76245e-06
FAM104A	rs71478187	-12.3689	6.78322e-15	2.76245e-06
FAM104A	rs12794093	-12.3689	6.78322e-15	2.76245e-06
FAM104A	rs12799908	-12.3689	6.78322e-15	2.76245e-06
FAM104A	rs35837373	-12.3689	6.78322e-15	2.76245e-06
FAM104A	rs79098795	-12.3689	6.78322e-15	2.76245e-06
FAM104A	21-25396946	-12.3689	6.78322e-15	2.76245e-06
LAIR2	rs79013546	12.3621	6.89832e-15	2.76245e-06
FAM104A	rs72912321	-12.3605	6.92518e-15	2.76245e-06
RPS26P11	rs10876864	12.3468	7.16515e-15	2.76245e-06
RPS26P11	rs1131017	12.3468	7.16515e-15	2.76245e-06
FAM104A	rs62420192	-12.3359	7.36141e-15	2.76245e-06
SORD	rs76036271	12.2678	8.71833e-15	2.76245e-06
SORD	2-14829585	12.2678	8.71833e-15	2.76245e-06
SORD	rs116343311	12.2678	8.71833e-15	2.76245e-06
SORD	rs1816504	12.2678	8.71833e-15	2.76245e-06
SORD	rs1816502	12.2678	8.71833e-15	2.76245e-06
SORD	rs79319869	12.2678	8.71833e-15	2.76245e-06
SORD	rs77003279	12.2678	8.71833e-15	2.76245e-06
SORD	rs74342021	12.2678	8.71833e-15	2.76245e-06
SORD	rs78241030	12.2678	8.71833e-15	2.76245e-06
SORD	rs78853581	12.2678	8.71833e-15	2.76245e-06
SORD	rs1897913	12.2678	8.71833e-15	2.76245e-06
SORD	rs1897914	12.2678	8.71833e-15	2.76245e-06
SORD	rs77314460	12.2678	8.71833e-15	2.76245e-06
SORD	rs116645336	12.2678	8.71833e-15	2.76245e-06
SORD	rs116427849	12.2678	8.71833e-15	2.76245e-06
SORD	rs75532648	12.2678	8.71833e-15	2.76245e-06
SORD	rs74831923	12.2678	8.71833e-15	2.76245e-06
SORD	rs4374334	12.2678	8.71833e-15	2.76245e-06
SORD	rs1434982	12.2678	8.71833e-15	2.76245e-06
SORD	rs75071804	12.2678	8.71833e-15	2.76245e-06
SORD	rs78450671	12.2678	8.71833e-15	2.76245e-06
SORD	rs76816926	12.2678	8.71833e-15	2.76245e-06
LAIR2	5-4289492	12.255	9.00076e-15	2.76245e-06
LAIR2	rs78012836	12.255	9.00076e-15	2.76245e-06
HPR	rs4608877	12.2502	9.10876e-15	2.76245e-06
HPR	rs114108871	12.2433	9.26517e-15	2.76245e-06
HPR	rs16882433	12.2433	9.26517e-15	2.76245e-06
HPR	6-73179389	12.2433	9.26517e-15	2.76245e-06
HPR	6-73181628	12.2433	9.26517e-15	2.76245e-06
HPR	6-73182543	12.2433	9.26517e-15	2.76245e-06
HPR	rs78709811	12.2433	9.26517e-15	2.76245e-06
HPR	rs116295335	12.2433	9.26517e-15	2.76245e-06
HPR	rs116676515	12.2433	9.26517e-15	2.76245e-06
HPR	rs41479748	12.2433	9.26517e-15	2.76245e-06
HPR	6-73201401	12.2433	9.26517e-15	2.76245e-06
HPR	6-73202000	12.2433	9.26517e-15	2.76245e-06
HPR	6-73202056	12.2433	9.26517e-15	2.76245e-06
HPR	rs75465530	12.2433	9.26517e-15	2.76245e-06
HPR	rs4628056	12.2433	9.26517e-15	2.76245e-06
HPR	rs77235880	12.2433	9.26517e-15	2.76245e-06
HPR	rs7341288	12.2433	9.26517e-15	2.76245e-06
HPR	rs114728442	12.2433	9.26517e-15	2.76245e-06
HPR	rs116021349	12.2433	9.26517e-15	2.76245e-06
HPR	rs116367268	12.2433	9.26517e-15	2.76245e-06
HPR	rs115684559	12.2433	9.26517e-15	2.76245e-06
HPR	rs114856141	12.2433	9.26517e-15	2.76245e-06
HPR	rs114616150	12.2433	9.26517e-15	2.76245e-06
HPR	rs74612288	12.2433	9.26517e-15	2.76245e-06
HPR	rs77612158	12.2433	9.26517e-15	2.76245e-06
HPR	rs79116343	12.2433	9.26517e-15	2.76245e-06
HPR	rs79408375	12.2433	9.26517e-15	2.76245e-06
HPR	rs115364864	12.2433	9.26517e-15	2.76245e-06
HPR	rs115482299	12.2433	9.26517e-15	2.76245e-06
HPR	rs76824628	12.2433	9.26517e-15	2.76245e-06
HPR	6-73292155	12.2433	9.26517e-15	2.76245e-06
HPR	rs115322142	12.2433	9.26517e-15	2.76245e-06
RPS26P11	rs11171739	12.229	9.60221e-15	2.76245e-06
RPS26P11	rs10876870	12.229	9.60221e-15	2.76245e-06
RPS26P11	rs7971751	12.229	9.60221e-15	2.76245e-06
LAIR2	rs76699270	12.1721	1.10673e-14	2.76245e-06
LAIR2	rs113456751	12.1721	1.10673e-14	2.76245e-06
LAIR2	rs61291838	12.1721	1.10673e-14	2.76245e-06
LAIR2	rs73262907	12.1721	1.10673e-14	2.76245e-06
LAIR2	rs73262914	12.1721	1.10673e-14	2.76245e-06
LAIR2	rs73268833	12.1721	1.10673e-14	2.76245e-06
LAIR2	rs73268850	12.1721	1.10673e-14	2.76245e-06
LAIR2	rs73268855	12.1721	1.10673e-14	2.76245e-06
LAIR2	rs58223572	12.1721	1.10673e-14	2.76245e-06
LAIR2	rs59686387	12.1721	1.10673e-14	2.76245e-06
LAIR2	rs79600601	12.1721	1.10673e-14	2.76245e-06
LAIR2	rs113982028	12.1721	1.10673e-14	2.76245e-06
LAIR2	rs73268878	12.1721	1.10673e-14	2.76245e-06
LAIR2	rs76718499	12.1721	1.10673e-14	2.76245e-06
LAIR2	rs77530573	12.1721	1.10673e-14	2.76245e-06
LAIR2	rs59329724	12.1721	1.10673e-14	2.76245e-06
LAIR2	rs4443643	12.1721	1.10673e-14	2.76245e-06
LAIR2	rs4451291	12.1721	1.10673e-14	2.76245e-06
LAIR2	rs7015160	12.1721	1.10673e-14	2.76245e-06
LAIR2	rs7008034	12.1721	1.10673e-14	2.76245e-06
LAIR2	rs11059722	12.1714	1.10873e-14	2.76245e-06
LAIR2	rs11059723	12.1714	1.10873e-14	2.76245e-06
LAIR2	rs10460540	12.1444	1.18613e-14	2.76245e-06
SORD	rs72986232	12.1362	1.21098e-14	2.76245e-06
SORD	rs72986234	12.1362	1.21098e-14	2.76245e-06
SORD	rs72986238	12.1362	1.21098e-14	2.76245e-06
SORD	rs72986239	12.1362	1.21098e-14	2.76245e-06
SORD	rs72986240	12.1362	1.21098e-14	2.76245e-06
LAIR2	rs60371751	12.0985	1.33093e-14	2.76245e-06
LAIR2	8-87402523	12.0985	1.33093e-14	2.76245e-06
LAIR2	rs73271028	12.0985	1.33093e-14	2.76245e-06
LAIR2	rs6988382	12.0985	1.33093e-14	2.76245e-06
LAIR2	rs59938906	12.0985	1.33093e-14	2.76245e-06
LAIR2	rs7462792	12.0985	1.33093e-14	2.76245e-06
LAIR2	8-87436818	12.0985	1.33093e-14	2.76245e-06
LAIR2	rs73257052	12.0985	1.33093e-14	2.76245e-06
LAIR2	rs1865864	12.0985	1.33093e-14	2.76245e-06
LAIR2	rs7018101	12.0985	1.33093e-14	2.76245e-06
LAIR2	rs73257083	12.0985	1.33093e-14	2.76245e-06
LAIR2	rs73257093	12.0985	1.33093e-14	2.76245e-06
LAIR2	rs113237462	12.0985	1.33093e-14	2.76245e-06
LAIR2	rs113399328	12.0985	1.33093e-14	2.76245e-06
LAIR2	rs73273139	12.0985	1.33093e-14	2.76245e-06
LAIR2	rs73273151	12.0985	1.33093e-14	2.76245e-06
LAIR2	rs73273159	12.0985	1.33093e-14	2.76245e-06
LAIR2	rs73273168	12.0985	1.33093e-14	2.76245e-06
LAIR2	rs7835167	12.0985	1.33093e-14	2.76245e-06
LAIR2	rs68064728	12.0985	1.33093e-14	2.76245e-06
LAIR2	rs34473043	12.0985	1.33093e-14	2.76245e-06
LAIR2	rs7819287	12.0985	1.33093e-14	2.76245e-06
FAM104A	rs78844702	-12.0749	1.412e-14	2.76245e-06
HBZ	rs116265931	12.051	1.49972e-14	2.76245e-06
HBZ	rs115396601	12.051	1.49972e-14	2.76245e-06
HBA2	rs2685141	-12.0431	1.52955e-14	2.76245e-06
FAM104A	rs78760494	-12.0379	1.5499e-14	2.76245e-06
SORD	rs62245035	12.0017	1.69794e-14	2.76245e-06
FAM104A	2-161039271	-11.9936	1.73286e-14	2.76245e-06
FAM104A	rs28477087	-11.9856	1.76841e-14	2.76245e-06
FAM104A	rs10240834	-11.9856	1.76841e-14	2.76245e-06
FAM104A	rs10247104	-11.9856	1.76841e-14	2.76245e-06
FAM104A	rs10227108	-11.9856	1.76841e-14	2.76245e-06
FAM104A	rs6960568	-11.9856	1.76841e-14	2.76245e-06
FAM104A	rs115876254	-11.9856	1.76841e-14	2.76245e-06
FAM104A	rs79487696	-11.9856	1.76841e-14	2.76245e-06
FAM104A	rs76056799	-11.9856	1.76841e-14	2.76245e-06
FAM104A	7-15313521	-11.9856	1.76841e-14	2.76245e-06
FAM104A	rs116114519	-11.9856	1.76841e-14	2.76245e-06
FAM104A	7-15316826	-11.9856	1.76841e-14	2.76245e-06
FAM104A	rs77305533	-11.9856	1.76841e-14	2.76245e-06
FAM104A	rs28516925	-11.9856	1.76841e-14	2.76245e-06
FAM104A	rs77458531	-11.9856	1.76841e-14	2.76245e-06
FAM104A	rs10479948	-11.9856	1.76841e-14	2.76245e-06
FAM104A	rs76824027	-11.9856	1.76841e-14	2.76245e-06
FAM104A	rs58109383	-11.9856	1.76841e-14	2.76245e-06
FAM104A	rs28521798	-11.9856	1.76841e-14	2.76245e-06
FAM104A	rs10231509	-11.9856	1.76841e-14	2.76245e-06
FAM104A	rs10244911	-11.9856	1.76841e-14	2.76245e-06
FAM104A	rs6967701	-11.9856	1.76841e-14	2.76245e-06
FAM104A	rs10234064	-11.9856	1.76841e-14	2.76245e-06
FAM104A	rs79205380	-11.9856	1.76841e-14	2.76245e-06
FAM104A	rs77056057	-11.9856	1.76841e-14	2.76245e-06
FAM104A	4-57198281	-11.9704	1.83721e-14	2.76245e-06
FAM104A	rs12564189	-11.9646	1.86465e-14	2.76245e-06
FAM104A	rs80098388	-11.9646	1.86465e-14	2.76245e-06
FAM104A	9-97074508	-11.9646	1.86465e-14	2.76245e-06
FAM104A	9-97077405	-11.9646	1.86465e-14	2.76245e-06
FAM104A	9-97102341	-11.9646	1.86465e-14	2.76245e-06
FAM104A	9-97103085	-11.9646	1.86465e-14	2.76245e-06
FAM104A	rs262420	-11.9646	1.86465e-14	2.76245e-06
LAIR2	rs78475967	11.9603	1.88496e-14	2.76245e-06
LAIR2	rs74534723	11.9603	1.88496e-14	2.76245e-06
LAIR2	rs75485318	11.9603	1.88496e-14	2.76245e-06
LAIR2	rs61734865	11.9603	1.88496e-14	2.76245e-06
LAIR2	12-29557738	11.9603	1.88496e-14	2.76245e-06
LAIR2	12-29561990	11.9603	1.88496e-14	2.76245e-06
LAIR2	12-29562317	11.9603	1.88496e-14	2.76245e-06
LAIR2	12-29563793	11.9603	1.88496e-14	2.76245e-06
LAIR2	12-29565045	11.9603	1.88496e-14	2.76245e-06
LAIR2	rs76631523	11.9603	1.88496e-14	2.76245e-06
LAIR2	12-29567021	11.9603	1.88496e-14	2.76245e-06
LAIR2	rs75110175	11.9603	1.88496e-14	2.76245e-06
LAIR2	rs76987786	11.9603	1.88496e-14	2.76245e-06
LAIR2	rs78418791	11.9603	1.88496e-14	2.76245e-06
LAIR2	rs76122647	11.9603	1.88496e-14	2.76245e-06
LAIR2	rs114281246	11.9603	1.88496e-14	2.76245e-06
LAIR2	rs77520899	11.9603	1.88496e-14	2.76245e-06
LAIR2	rs78385337	11.9603	1.88496e-14	2.76245e-06
LAIR2	12-29602207	11.9603	1.88496e-14	2.76245e-06
LAIR2	rs114563326	11.9603	1.88496e-14	2.76245e-06
LAIR2	rs75572474	11.9603	1.88496e-14	2.76245e-06
LAIR2	rs115924822	11.9603	1.88496e-14	2.76245e-06
LAIR2	rs76799485	11.9603	1.88496e-14	2.76245e-06
LAIR2	rs79046368	11.9603	1.88496e-14	2.76245e-06
FAM104A	rs78230701	-11.959	1.89122e-14	2.76245e-06
FAM104A	rs77280782	-11.959	1.89122e-14	2.76245e-06
FAM104A	rs7266321	-11.959	1.89122e-14	2.76245e-06
FAM104A	rs7266392	-11.959	1.89122e-14	2.76245e-06
FAM104A	rs62400583	-11.9406	1.98094e-14	2.76245e-06
FAM104A	rs62400584	-11.9406	1.98094e-14	2.76245e-06
FAM104A	rs17099929	-11.9261	2.05523e-14	2.76245e-06
FAM104A	rs4754061	-11.9261	2.05523e-14	2.76245e-06
FAM104A	rs4754062	-11.9261	2.05523e-14	2.76245e-06
FAM104A	rs113627058	-11.9203	2.08533e-14	2.76245e-06
FAM104A	rs71659195	-11.9203	2.08533e-14	2.76245e-06
FAM104A	rs17420377	-11.9203	2.08533e-14	2.76245e-06
FAM104A	1-176120461	-11.9203	2.08533e-14	2.76245e-06
FAM104A	2-160962912	-11.9203	2.08533e-14	2.76245e-06
FAM104A	2-160987636	-11.9203	2.08533e-14	2.76245e-06
FAM104A	rs17035755	-11.9203	2.08533e-14	2.76245e-06
FAM104A	rs9818112	-11.9203	2.08533e-14	2.76245e-06
FAM104A	rs77266396	-11.9203	2.08533e-14	2.76245e-06
FAM104A	rs78893682	-11.9203	2.08533e-14	2.76245e-06
FAM104A	rs112345883	-11.9203	2.08533e-14	2.76245e-06
FAM104A	rs7448921	-11.9203	2.08533e-14	2.76245e-06
FAM104A	rs62394517	-11.9203	2.08533e-14	2.76245e-06
FAM104A	rs62393553	-11.9203	2.08533e-14	2.76245e-06
FAM104A	5-153327707	-11.9203	2.08533e-14	2.76245e-06
FAM104A	rs115061021	-11.9203	2.08533e-14	2.76245e-06
FAM104A	rs115982417	-11.9203	2.08533e-14	2.76245e-06
FAM104A	rs80242745	-11.9203	2.08533e-14	2.76245e-06
FAM104A	rs115391126	-11.9203	2.08533e-14	2.76245e-06
FAM104A	5-154931435	-11.9203	2.08533e-14	2.76245e-06
FAM104A	5-155079599	-11.9203	2.08533e-14	2.76245e-06
FAM104A	rs114947302	-11.9203	2.08533e-14	2.76245e-06
FAM104A	5-165628823	-11.9203	2.08533e-14	2.76245e-06
FAM104A	5-165698889	-11.9203	2.08533e-14	2.76245e-06
FAM104A	rs114546599	-11.9203	2.08533e-14	2.76245e-06
FAM104A	6-36316086	-11.9203	2.08533e-14	2.76245e-06
FAM104A	6-92441591	-11.9203	2.08533e-14	2.76245e-06
FAM104A	rs77404438	-11.9203	2.08533e-14	2.76245e-06
FAM104A	6-100126281	-11.9203	2.08533e-14	2.76245e-06
FAM104A	rs1077453	-11.9203	2.08533e-14	2.76245e-06
FAM104A	rs4339429	-11.9203	2.08533e-14	2.76245e-06
FAM104A	rs4324755	-11.9203	2.08533e-14	2.76245e-06
FAM104A	rs79440936	-11.9203	2.08533e-14	2.76245e-06
FAM104A	rs10255995	-11.9203	2.08533e-14	2.76245e-06
FAM104A	rs10250159	-11.9203	2.08533e-14	2.76245e-06
FAM104A	rs73298326	-11.9203	2.08533e-14	2.76245e-06
FAM104A	rs73298328	-11.9203	2.08533e-14	2.76245e-06
FAM104A	rs73298336	-11.9203	2.08533e-14	2.76245e-06
FAM104A	rs73298339	-11.9203	2.08533e-14	2.76245e-06
FAM104A	rs78168619	-11.9203	2.08533e-14	2.76245e-06
FAM104A	rs73298342	-11.9203	2.08533e-14	2.76245e-06
FAM104A	rs73300311	-11.9203	2.08533e-14	2.76245e-06
FAM104A	rs73300320	-11.9203	2.08533e-14	2.76245e-06
FAM104A	rs73300325	-11.9203	2.08533e-14	2.76245e-06
FAM104A	rs111804173	-11.9203	2.08533e-14	2.76245e-06
FAM104A	rs73288438	-11.9203	2.08533e-14	2.76245e-06
FAM104A	rs73288445	-11.9203	2.08533e-14	2.76245e-06
FAM104A	rs116337988	-11.9203	2.08533e-14	2.76245e-06
FAM104A	rs76763892	-11.9203	2.08533e-14	2.76245e-06
FAM104A	rs114347057	-11.9203	2.08533e-14	2.76245e-06
FAM104A	rs115870001	-11.9203	2.08533e-14	2.76245e-06
FAM104A	7-106470976	-11.9203	2.08533e-14	2.76245e-06
FAM104A	7-106471001	-11.9203	2.08533e-14	2.76245e-06
FAM104A	rs114094400	-11.9203	2.08533e-14	2.76245e-06
FAM104A	7-106475582	-11.9203	2.08533e-14	2.76245e-06
FAM104A	rs114163817	-11.9203	2.08533e-14	2.76245e-06
FAM104A	7-106483196	-11.9203	2.08533e-14	2.76245e-06
FAM104A	7-106486043	-11.9203	2.08533e-14	2.76245e-06
FAM104A	7-106488623	-11.9203	2.08533e-14	2.76245e-06
FAM104A	rs41422747	-11.9203	2.08533e-14	2.76245e-06
FAM104A	rs79087294	-11.9203	2.08533e-14	2.76245e-06
FAM104A	rs74552104	-11.9203	2.08533e-14	2.76245e-06
FAM104A	rs10833394	-11.9203	2.08533e-14	2.76245e-06
FAM104A	rs61899730	-11.9203	2.08533e-14	2.76245e-06
FAM104A	11-25665607	-11.9203	2.08533e-14	2.76245e-06
FAM104A	rs61900961	-11.9203	2.08533e-14	2.76245e-06
FAM104A	11-25667452	-11.9203	2.08533e-14	2.76245e-06
FAM104A	11-25668085	-11.9203	2.08533e-14	2.76245e-06
FAM104A	11-25668177	-11.9203	2.08533e-14	2.76245e-06
FAM104A	11-25669646	-11.9203	2.08533e-14	2.76245e-06
FAM104A	11-25669664	-11.9203	2.08533e-14	2.76245e-06
FAM104A	11-25670230	-11.9203	2.08533e-14	2.76245e-06
FAM104A	rs113974749	-11.9203	2.08533e-14	2.76245e-06
FAM104A	rs61885913	-11.9203	2.08533e-14	2.76245e-06
FAM104A	rs61885915	-11.9203	2.08533e-14	2.76245e-06
FAM104A	rs12807663	-11.9203	2.08533e-14	2.76245e-06
FAM104A	rs12808360	-11.9203	2.08533e-14	2.76245e-06
FAM104A	rs12807513	-11.9203	2.08533e-14	2.76245e-06
FAM104A	rs112573647	-11.9203	2.08533e-14	2.76245e-06
FAM104A	rs71478165	-11.9203	2.08533e-14	2.76245e-06
FAM104A	rs35156643	-11.9203	2.08533e-14	2.76245e-06
FAM104A	rs12807203	-11.9203	2.08533e-14	2.76245e-06
FAM104A	rs113588513	-11.9203	2.08533e-14	2.76245e-06
FAM104A	rs34623259	-11.9203	2.08533e-14	2.76245e-06
FAM104A	rs34106414	-11.9203	2.08533e-14	2.76245e-06
FAM104A	rs12789593	-11.9203	2.08533e-14	2.76245e-06
FAM104A	rs113799580	-11.9203	2.08533e-14	2.76245e-06
FAM104A	rs75319745	-11.9203	2.08533e-14	2.76245e-06
FAM104A	rs12786276	-11.9203	2.08533e-14	2.76245e-06
FAM104A	rs12791667	-11.9203	2.08533e-14	2.76245e-06
FAM104A	rs71478166	-11.9203	2.08533e-14	2.76245e-06
FAM104A	rs71478167	-11.9203	2.08533e-14	2.76245e-06
FAM104A	rs34726333	-11.9203	2.08533e-14	2.76245e-06
FAM104A	rs112875415	-11.9203	2.08533e-14	2.76245e-06
FAM104A	rs36181830	-11.9203	2.08533e-14	2.76245e-06
FAM104A	rs36140429	-11.9203	2.08533e-14	2.76245e-06
FAM104A	11-25744272	-11.9203	2.08533e-14	2.76245e-06
FAM104A	11-25744517	-11.9203	2.08533e-14	2.76245e-06
FAM104A	11-25744671	-11.9203	2.08533e-14	2.76245e-06
FAM104A	rs71478172	-11.9203	2.08533e-14	2.76245e-06
FAM104A	rs12792534	-11.9203	2.08533e-14	2.76245e-06
FAM104A	rs12804030	-11.9203	2.08533e-14	2.76245e-06
FAM104A	rs35127300	-11.9203	2.08533e-14	2.76245e-06
FAM104A	rs113445672	-11.9203	2.08533e-14	2.76245e-06
FAM104A	rs12797996	-11.9203	2.08533e-14	2.76245e-06
FAM104A	rs34979869	-11.9203	2.08533e-14	2.76245e-06
FAM104A	rs34500304	-11.9203	2.08533e-14	2.76245e-06
FAM104A	rs35725533	-11.9203	2.08533e-14	2.76245e-06
FAM104A	rs34756522	-11.9203	2.08533e-14	2.76245e-06
FAM104A	11-25769641	-11.9203	2.08533e-14	2.76245e-06
FAM104A	rs36188473	-11.9203	2.08533e-14	2.76245e-06
FAM104A	rs71447430	-11.9203	2.08533e-14	2.76245e-06
FAM104A	rs12789056	-11.9203	2.08533e-14	2.76245e-06
FAM104A	rs12794005	-11.9203	2.08533e-14	2.76245e-06
FAM104A	rs35773205	-11.9203	2.08533e-14	2.76245e-06
FAM104A	rs35309901	-11.9203	2.08533e-14	2.76245e-06
FAM104A	rs35510760	-11.9203	2.08533e-14	2.76245e-06
FAM104A	rs12800053	-11.9203	2.08533e-14	2.76245e-06
FAM104A	rs12804811	-11.9203	2.08533e-14	2.76245e-06
FAM104A	rs71478175	-11.9203	2.08533e-14	2.76245e-06
FAM104A	rs35400983	-11.9203	2.08533e-14	2.76245e-06
FAM104A	rs112887268	-11.9203	2.08533e-14	2.76245e-06
FAM104A	rs12792513	-11.9203	2.08533e-14	2.76245e-06
FAM104A	rs35349737	-11.9203	2.08533e-14	2.76245e-06
FAM104A	rs34290419	-11.9203	2.08533e-14	2.76245e-06
FAM104A	rs12806817	-11.9203	2.08533e-14	2.76245e-06
FAM104A	11-25820955	-11.9203	2.08533e-14	2.76245e-06
FAM104A	11-25821206	-11.9203	2.08533e-14	2.76245e-06
FAM104A	rs12791139	-11.9203	2.08533e-14	2.76245e-06
FAM104A	rs35012630	-11.9203	2.08533e-14	2.76245e-06
FAM104A	11-25824602	-11.9203	2.08533e-14	2.76245e-06
FAM104A	rs34926136	-11.9203	2.08533e-14	2.76245e-06
FAM104A	rs35610240	-11.9203	2.08533e-14	2.76245e-06
FAM104A	rs111290979	-11.9203	2.08533e-14	2.76245e-06
FAM104A	rs111725406	-11.9203	2.08533e-14	2.76245e-06
FAM104A	11-25825307	-11.9203	2.08533e-14	2.76245e-06
FAM104A	rs111298870	-11.9203	2.08533e-14	2.76245e-06
FAM104A	11-25828209	-11.9203	2.08533e-14	2.76245e-06
FAM104A	rs35973284	-11.9203	2.08533e-14	2.76245e-06
FAM104A	rs71478177	-11.9203	2.08533e-14	2.76245e-06
FAM104A	rs71478178	-11.9203	2.08533e-14	2.76245e-06
FAM104A	rs71478179	-11.9203	2.08533e-14	2.76245e-06
FAM104A	rs35267121	-11.9203	2.08533e-14	2.76245e-06
FAM104A	11-25836591	-11.9203	2.08533e-14	2.76245e-06
FAM104A	11-25836618	-11.9203	2.08533e-14	2.76245e-06
FAM104A	rs71462710	-11.9203	2.08533e-14	2.76245e-06
FAM104A	rs71478180	-11.9203	2.08533e-14	2.76245e-06
FAM104A	rs35067366	-11.9203	2.08533e-14	2.76245e-06
FAM104A	rs34538979	-11.9203	2.08533e-14	2.76245e-06
FAM104A	rs34764747	-11.9203	2.08533e-14	2.76245e-06
FAM104A	rs35216695	-11.9203	2.08533e-14	2.76245e-06
FAM104A	rs34285423	-11.9203	2.08533e-14	2.76245e-06
FAM104A	11-25854376	-11.9203	2.08533e-14	2.76245e-06
FAM104A	11-25854976	-11.9203	2.08533e-14	2.76245e-06
FAM104A	11-25855266	-11.9203	2.08533e-14	2.76245e-06
FAM104A	11-25855320	-11.9203	2.08533e-14	2.76245e-06
FAM104A	11-25856866	-11.9203	2.08533e-14	2.76245e-06
FAM104A	rs79629013	-11.9203	2.08533e-14	2.76245e-06
FAM104A	rs76056371	-11.9203	2.08533e-14	2.76245e-06
FAM104A	rs36143199	-11.9203	2.08533e-14	2.76245e-06
FAM104A	rs36151848	-11.9203	2.08533e-14	2.76245e-06
FAM104A	rs71478181	-11.9203	2.08533e-14	2.76245e-06
FAM104A	rs12799167	-11.9203	2.08533e-14	2.76245e-06
FAM104A	rs12800820	-11.9203	2.08533e-14	2.76245e-06
FAM104A	rs34626270	-11.9203	2.08533e-14	2.76245e-06
FAM104A	rs71478182	-11.9203	2.08533e-14	2.76245e-06
FAM104A	rs71478183	-11.9203	2.08533e-14	2.76245e-06
FAM104A	rs71478185	-11.9203	2.08533e-14	2.76245e-06
FAM104A	rs71478189	-11.9203	2.08533e-14	2.76245e-06
FAM104A	rs34398832	-11.9203	2.08533e-14	2.76245e-06
FAM104A	rs35041225	-11.9203	2.08533e-14	2.76245e-06
FAM104A	rs12808087	-11.9203	2.08533e-14	2.76245e-06
FAM104A	rs35084032	-11.9203	2.08533e-14	2.76245e-06
FAM104A	rs12806164	-11.9203	2.08533e-14	2.76245e-06
FAM104A	rs35625367	-11.9203	2.08533e-14	2.76245e-06
FAM104A	rs35723531	-11.9203	2.08533e-14	2.76245e-06
FAM104A	11-25923421	-11.9203	2.08533e-14	2.76245e-06
FAM104A	11-25923863	-11.9203	2.08533e-14	2.76245e-06
FAM104A	11-25923865	-11.9203	2.08533e-14	2.76245e-06
FAM104A	rs35231081	-11.9203	2.08533e-14	2.76245e-06
FAM104A	rs35038961	-11.9203	2.08533e-14	2.76245e-06
FAM104A	rs12794947	-11.9203	2.08533e-14	2.76245e-06
FAM104A	rs36097185	-11.9203	2.08533e-14	2.76245e-06
FAM104A	rs34298558	-11.9203	2.08533e-14	2.76245e-06
FAM104A	rs71478191	-11.9203	2.08533e-14	2.76245e-06
FAM104A	rs34423898	-11.9203	2.08533e-14	2.76245e-06
FAM104A	rs35436595	-11.9203	2.08533e-14	2.76245e-06
FAM104A	rs12804760	-11.9203	2.08533e-14	2.76245e-06
FAM104A	rs12801253	-11.9203	2.08533e-14	2.76245e-06
FAM104A	rs12801081	-11.9203	2.08533e-14	2.76245e-06
FAM104A	rs35770040	-11.9203	2.08533e-14	2.76245e-06
FAM104A	rs35311118	-11.9203	2.08533e-14	2.76245e-06
FAM104A	rs35787307	-11.9203	2.08533e-14	2.76245e-06
FAM104A	rs71478194	-11.9203	2.08533e-14	2.76245e-06
FAM104A	rs35244317	-11.9203	2.08533e-14	2.76245e-06
FAM104A	rs113196198	-11.9203	2.08533e-14	2.76245e-06
FAM104A	rs11606295	-11.9203	2.08533e-14	2.76245e-06
FAM104A	rs11606297	-11.9203	2.08533e-14	2.76245e-06
FAM104A	rs12790868	-11.9203	2.08533e-14	2.76245e-06
FAM104A	rs71478195	-11.9203	2.08533e-14	2.76245e-06
FAM104A	rs61899737	-11.9203	2.08533e-14	2.76245e-06
FAM104A	rs76123102	-11.9203	2.08533e-14	2.76245e-06
FAM104A	rs12281564	-11.9203	2.08533e-14	2.76245e-06
FAM104A	rs7125256	-11.9203	2.08533e-14	2.76245e-06
FAM104A	rs114461031	-11.9203	2.08533e-14	2.76245e-06
FAM104A	rs78443404	-11.9203	2.08533e-14	2.76245e-06
FAM104A	rs117243996	-11.9203	2.08533e-14	2.76245e-06
FAM104A	11-119941891	-11.9203	2.08533e-14	2.76245e-06
FAM104A	14-53309808	-11.9203	2.08533e-14	2.76245e-06
FAM104A	rs41285508	-11.9203	2.08533e-14	2.76245e-06
FAM104A	rs116039082	-11.9203	2.08533e-14	2.76245e-06
FAM104A	rs115310865	-11.9203	2.08533e-14	2.76245e-06
FAM104A	rs114586618	-11.9203	2.08533e-14	2.76245e-06
FAM104A	rs17101845	-11.9203	2.08533e-14	2.76245e-06
FAM104A	14-75151252	-11.9203	2.08533e-14	2.76245e-06
FAM104A	14-75288866	-11.9203	2.08533e-14	2.76245e-06
FAM104A	14-75291460	-11.9203	2.08533e-14	2.76245e-06
FAM104A	rs113144787	-11.9203	2.08533e-14	2.76245e-06
FAM104A	14-75369722	-11.9203	2.08533e-14	2.76245e-06
FAM104A	15-84229721	-11.9203	2.08533e-14	2.76245e-06
FAM104A	15-94426722	-11.9203	2.08533e-14	2.76245e-06
FAM104A	16-53854174	-11.9203	2.08533e-14	2.76245e-06
FAM104A	rs116070554	-11.9203	2.08533e-14	2.76245e-06
FAM104A	16-57476101	-11.9203	2.08533e-14	2.76245e-06
FAM104A	rs62051040	-11.9203	2.08533e-14	2.76245e-06
FAM104A	18-67205875	-11.9203	2.08533e-14	2.76245e-06
FAM104A	18-67216247	-11.9203	2.08533e-14	2.76245e-06
FAM104A	rs79571725	-11.9203	2.08533e-14	2.76245e-06
FAM104A	rs117822093	-11.9203	2.08533e-14	2.76245e-06
FAM104A	19-41608343	-11.9203	2.08533e-14	2.76245e-06
FAM104A	rs117515793	-11.9203	2.08533e-14	2.76245e-06
FAM104A	rs76600499	-11.9203	2.08533e-14	2.76245e-06
FAM104A	rs74937904	-11.9203	2.08533e-14	2.76245e-06
FAM104A	rs56923835	-11.9203	2.08533e-14	2.76245e-06
FAM104A	rs115029937	-11.9152	2.11252e-14	2.7934e-06
FAM104A	6-92513486	-11.9045	2.17042e-14	2.80462e-06
FAM104A	rs6139327	-11.9045	2.17042e-14	2.80462e-06
FAM104A	rs57789010	-11.9045	2.17042e-14	2.80462e-06
FAM104A	rs6139330	-11.9045	2.17042e-14	2.80462e-06
FAM104A	rs6139331	-11.9045	2.17042e-14	2.80462e-06
FAM104A	rs6139332	-11.9045	2.17042e-14	2.80462e-06
FAM104A	rs58194036	-11.9045	2.17042e-14	2.80462e-06
FAM104A	rs60653027	-11.9045	2.17042e-14	2.80462e-06
FAM104A	rs28735957	-11.8963	2.21634e-14	2.80462e-06
LAIR2	12-29562746	11.8927	2.23646e-14	2.80462e-06
FAM104A	rs116159272	-11.8844	2.28401e-14	2.80462e-06
FAM104A	6-92578948	-11.8844	2.28401e-14	2.80462e-06
FAM104A	6-92579750	-11.8844	2.28401e-14	2.80462e-06
FAM104A	6-92609216	-11.8844	2.28401e-14	2.80462e-06
FAM104A	6-92614546	-11.8844	2.28401e-14	2.80462e-06
ARG1	rs11525297	11.8844	2.28403e-14	2.80462e-06
FAM104A	rs75961164	-11.8817	2.29994e-14	2.80462e-06
FAM104A	rs62420176	-11.8817	2.29994e-14	2.80462e-06
FAM104A	rs35452888	-11.8817	2.29994e-14	2.80462e-06
FAM104A	rs78886407	-11.8817	2.29994e-14	2.80462e-06
FAM104A	rs3901000	-11.8817	2.29994e-14	2.80462e-06
FAM104A	rs116844571	-11.8817	2.29994e-14	2.80462e-06
FAM104A	rs75642611	-11.878	2.32131e-14	2.80462e-06
HBZ	rs11894488	11.8759	2.33371e-14	2.80462e-06
HBZ	rs7608318	11.8759	2.33371e-14	2.80462e-06
FAM104A	4-7799862	-11.8743	2.34323e-14	2.80462e-06
FAM104A	rs116657642	-11.873	2.35114e-14	2.80462e-06
FAM104A	5-153864468	-11.873	2.35114e-14	2.80462e-06
FAM104A	rs75367687	-11.873	2.35114e-14	2.80462e-06
FAM104A	rs115692385	-11.873	2.35114e-14	2.80462e-06
FAM104A	5-154358690	-11.873	2.35114e-14	2.80462e-06
FAM104A	rs77300454	-11.873	2.3512e-14	2.80462e-06
LAIR2	rs74795175	11.869	2.37533e-14	2.80462e-06
LAIR2	rs76763860	11.869	2.37533e-14	2.80462e-06
LAIR2	rs114778503	11.869	2.37533e-14	2.80462e-06
LAIR2	rs74800643	11.869	2.37533e-14	2.80462e-06
LAIR2	rs73063636	11.869	2.37533e-14	2.80462e-06
LAIR2	rs73063639	11.869	2.37533e-14	2.80462e-06
LAIR2	rs7980369	11.869	2.37533e-14	2.80462e-06
LAIR2	rs7966961	11.869	2.37533e-14	2.80462e-06
LAIR2	rs79781493	11.869	2.37533e-14	2.80462e-06
LAIR2	rs77421351	11.869	2.37533e-14	2.80462e-06
LAIR2	12-29479382	11.869	2.37533e-14	2.80462e-06
LAIR2	rs76624923	11.869	2.37533e-14	2.80462e-06
LAIR2	rs115696458	11.869	2.37533e-14	2.80462e-06
LAIR2	rs77015299	11.869	2.37533e-14	2.80462e-06
LAIR2	rs16934221	11.869	2.37533e-14	2.80462e-06
LAIR2	rs114378183	11.869	2.37533e-14	2.80462e-06
ARG1	rs57479451	11.8664	2.39121e-14	2.80462e-06
FAM104A	rs6861291	-11.8563	2.45301e-14	2.80462e-06
FAM104A	6-169209697	-11.8563	2.45301e-14	2.80462e-06
FAM104A	rs78069661	-11.8563	2.45301e-14	2.80462e-06
FAM104A	rs6903819	-11.8563	2.45301e-14	2.80462e-06
FAM104A	rs116353938	-11.8563	2.45301e-14	2.80462e-06
FAM104A	rs76292246	-11.8563	2.45301e-14	2.80462e-06
FAM104A	rs11965637	-11.8563	2.45301e-14	2.80462e-06
FAM104A	rs11963627	-11.8563	2.45301e-14	2.80462e-06
FAM104A	rs4588662	-11.8563	2.45301e-14	2.80462e-06
FAM104A	rs7742239	-11.8563	2.45301e-14	2.80462e-06
FAM104A	rs76827990	-11.8563	2.45301e-14	2.80462e-06
FAM104A	rs74582616	-11.8563	2.45301e-14	2.80462e-06
FAM104A	rs116818875	-11.8563	2.45301e-14	2.80462e-06
FAM104A	6-169231784	-11.8563	2.45301e-14	2.80462e-06
FAM104A	rs75290474	-11.8563	2.45301e-14	2.80462e-06
FAM104A	rs114305946	-11.8563	2.45301e-14	2.80462e-06
FAM104A	10-51896732	-11.8563	2.45301e-14	2.80462e-06
ARG1	rs10899796	11.8479	2.50594e-14	2.80462e-06
ARG1	rs80027918	11.8479	2.50594e-14	2.80462e-06
ARG1	rs13376803	11.8479	2.50594e-14	2.80462e-06
ARG1	rs10409	11.8479	2.50594e-14	2.80462e-06
ARG1	rs11238532	11.8479	2.50594e-14	2.80462e-06
ARG1	rs12220230	11.8479	2.50594e-14	2.80462e-06
ARG1	rs12250140	11.8479	2.50594e-14	2.80462e-06
ARG1	rs7099802	11.8479	2.50594e-14	2.80462e-06
ARG1	rs11238536	11.8479	2.50594e-14	2.80462e-06
ARG1	rs7907179	11.8479	2.50594e-14	2.80462e-06
ARG1	rs12261855	11.8479	2.50594e-14	2.80462e-06
ARG1	rs12220528	11.8479	2.50594e-14	2.80462e-06
ARG1	rs10899800	11.8479	2.50594e-14	2.80462e-06
ARG1	rs10899801	11.8479	2.50594e-14	2.80462e-06
ARG1	rs28865415	11.8479	2.50594e-14	2.80462e-06
ARG1	rs10899802	11.8479	2.50594e-14	2.80462e-06
ARG1	rs10899803	11.8479	2.50594e-14	2.80462e-06
ARG1	rs10899807	11.8479	2.50594e-14	2.80462e-06
ARG1	rs10899808	11.8479	2.50594e-14	2.80462e-06
ARG1	rs12254798	11.8479	2.50594e-14	2.80462e-06
ARG1	rs13376924	11.8479	2.50594e-14	2.80462e-06
ARG1	10-43961519	11.8479	2.50594e-14	2.80462e-06
ARG1	rs11238553	11.8479	2.50594e-14	2.80462e-06
ARG1	rs77339715	11.8479	2.50594e-14	2.80462e-06
ARG1	rs11815101	11.8479	2.50594e-14	2.80462e-06
ARG1	rs113085925	11.8479	2.50594e-14	2.80462e-06
ARG1	rs11238558	11.8479	2.50594e-14	2.80462e-06
ARG1	rs11814904	11.8479	2.50594e-14	2.80462e-06
ARG1	rs11817015	11.8479	2.50594e-14	2.80462e-06
ARG1	rs10128406	11.8479	2.50594e-14	2.80462e-06
ARG1	rs113864322	11.8479	2.50594e-14	2.80462e-06
ARG1	rs11238566	11.8479	2.50594e-14	2.80462e-06
ARG1	rs11238572	11.8479	2.50594e-14	2.80462e-06
ARG1	rs12262836	11.8479	2.50594e-14	2.80462e-06
FAM104A	rs34828187	-11.8262	2.64814e-14	2.92779e-06
FAM104A	rs35504731	-11.8262	2.64814e-14	2.92779e-06
FAM104A	rs12806419	-11.8262	2.64814e-14	2.92779e-06
FAM104A	rs35908683	-11.8262	2.64814e-14	2.92779e-06
FAM104A	rs71478196	-11.8262	2.64814e-14	2.92779e-06
FAM104A	rs35378844	-11.8262	2.64814e-14	2.92779e-06
FAM104A	rs12804431	-11.8262	2.64814e-14	2.92779e-06
FAM104A	rs35604537	-11.8262	2.64814e-14	2.92779e-06
FAM104A	rs113953360	-11.8211	2.68282e-14	2.95715e-06
FAM104A	rs111695959	-11.8211	2.68282e-14	2.95715e-06
FAM104A	rs1107922	-11.8015	2.81959e-14	3.10132e-06
FAM104A	rs116064482	-11.8012	2.82212e-14	3.10132e-06
FAM104A	rs111581664	-11.7984	2.84222e-14	3.1187e-06
FAM104A	rs74541153	-11.7857	2.93545e-14	3.19692e-06
FAM104A	rs117834147	-11.7857	2.93545e-14	3.19692e-06
FAM104A	rs77699176	-11.7857	2.93545e-14	3.19692e-06
FAM104A	18-19063819	-11.7857	2.93545e-14	3.19692e-06
FAM104A	18-19258765	-11.7857	2.93545e-14	3.19692e-06
LAIR2	rs17193997	11.7762	3.00755e-14	3.25598e-06
LAIR2	rs17285245	11.7762	3.00755e-14	3.25598e-06
LAIR2	rs3787906	11.7762	3.00755e-14	3.25598e-06
LAIR2	rs12626596	11.7762	3.00755e-14	3.25598e-06
LAIR2	rs67130529	11.74	3.29908e-14	3.48359e-06
LAIR2	rs3794085	11.74	3.29908e-14	3.48359e-06
LAIR2	rs11033067	11.74	3.29908e-14	3.48359e-06
LAIR2	rs12285197	11.74	3.29908e-14	3.48359e-06
LAIR2	rs12281268	11.74	3.29908e-14	3.48359e-06
LAIR2	rs12276739	11.74	3.29908e-14	3.48359e-06
LAIR2	rs11033072	11.74	3.29908e-14	3.48359e-06
LAIR2	rs12274991	11.74	3.29908e-14	3.48359e-06
LAIR2	rs78231377	11.74	3.29908e-14	3.48359e-06
LAIR2	rs12276318	11.74	3.29908e-14	3.48359e-06
LAIR2	rs76259797	11.74	3.29908e-14	3.48359e-06
LAIR2	rs12271412	11.74	3.29908e-14	3.48359e-06
LAIR2	rs12269851	11.74	3.29908e-14	3.48359e-06
LAIR2	rs7124363	11.74	3.29908e-14	3.48359e-06
LAIR2	rs7124645	11.74	3.29908e-14	3.48359e-06
LAIR2	rs79142695	11.74	3.29908e-14	3.48359e-06
LAIR2	rs11033092	11.74	3.29908e-14	3.48359e-06
FAM104A	19-41605341	-11.7389	3.3079e-14	3.48785e-06
LAIR2	3-18559465	11.7251	3.42641e-14	3.60758e-06
FAM104A	18-19648981	-11.7179	3.49018e-14	3.66942e-06
HBA2	4-62733209	-11.6989	3.66416e-14	3.78141e-06
HBA2	rs73823275	-11.6989	3.66416e-14	3.78141e-06
HBA2	rs11558984	-11.6989	3.66416e-14	3.78141e-06
HBA2	rs73099914	-11.6989	3.66416e-14	3.78141e-06
HBA2	rs73099930	-11.6989	3.66416e-14	3.78141e-06
HBA2	14-61424571	-11.6989	3.66416e-14	3.78141e-06
HBA2	rs58840513	-11.6989	3.66416e-14	3.78141e-06
HBA2	rs55798405	-11.6989	3.66416e-14	3.78141e-06
HBA2	rs72687288	-11.6989	3.66416e-14	3.78141e-06
HBA2	rs17120043	-11.6989	3.66416e-14	3.78141e-06
HBA2	rs72687297	-11.6989	3.66416e-14	3.78141e-06
HBA2	rs17120050	-11.6989	3.66416e-14	3.78141e-06
HBA2	rs17841070	-11.6989	3.66416e-14	3.78141e-06
FAM104A	rs73302377	-11.6896	3.75311e-14	3.8298e-06
FAM104A	rs73302387	-11.6896	3.75311e-14	3.8298e-06
FAM104A	rs74531661	-11.6896	3.75311e-14	3.8298e-06
FAM104A	rs74402329	-11.6896	3.75311e-14	3.8298e-06
FAM104A	rs73284441	-11.6896	3.75311e-14	3.8298e-06
FAM104A	rs112978555	-11.6896	3.75311e-14	3.8298e-06
FAM104A	rs115952317	-11.6896	3.75311e-14	3.8298e-06
FAM104A	rs985108	-11.6896	3.75311e-14	3.8298e-06
HBA2	rs10997610	-11.668	3.96616e-14	4.0359e-06
HBA2	rs10997740	-11.668	3.96616e-14	4.0359e-06
HBZ	rs57951275	11.6585	4.06442e-14	4.04999e-06
HBA2	rs10022032	-11.6579	4.06981e-14	4.04999e-06
HBA2	rs114425324	-11.6452	4.20497e-14	4.04999e-06
FAM104A	5-154549558	-11.6445	4.21249e-14	4.04999e-06
HBA2	rs4996181	-11.6428	4.23119e-14	4.04999e-06
HBA2	rs75252713	-11.6428	4.23119e-14	4.04999e-06
HBA2	rs11521224	-11.6428	4.23119e-14	4.04999e-06
HBA2	rs11521515	-11.6428	4.23119e-14	4.04999e-06
HBA2	rs75679150	-11.6428	4.23119e-14	4.04999e-06
HBA2	rs10978006	-11.6428	4.23119e-14	4.04999e-06
HBA2	rs10978008	-11.6428	4.23119e-14	4.04999e-06
HBA2	rs10978010	-11.6428	4.23119e-14	4.04999e-06
HBA2	rs10118515	-11.6428	4.23119e-14	4.04999e-06
HBA2	rs10115433	-11.6428	4.23119e-14	4.04999e-06
HBA2	rs117904024	-11.6428	4.23119e-14	4.04999e-06
HBA2	rs10120235	-11.6428	4.23119e-14	4.04999e-06
HBA2	rs12351810	-11.6428	4.23119e-14	4.04999e-06
HBA2	rs10816193	-11.6428	4.23119e-14	4.04999e-06
HBA2	rs112970619	-11.6428	4.23119e-14	4.04999e-06
HBA2	rs118111017	-11.6428	4.23119e-14	4.04999e-06
HBA2	rs10125401	-11.6428	4.23119e-14	4.04999e-06
HBA2	rs117609045	-11.6428	4.23119e-14	4.04999e-06
HBA2	rs10114007	-11.6428	4.23119e-14	4.04999e-06
HBA2	rs10978018	-11.6428	4.23119e-14	4.04999e-06
HBA2	rs10978020	-11.6428	4.23119e-14	4.04999e-06
HBA2	rs7852728	-11.6428	4.23119e-14	4.04999e-06
HBA2	9-9838530	-11.6428	4.23119e-14	4.04999e-06
HBA2	9-9838941	-11.6428	4.23119e-14	4.04999e-06
HBA2	rs74870637	-11.6428	4.23119e-14	4.04999e-06
HBA2	rs117285748	-11.6428	4.23119e-14	4.04999e-06
HBA2	rs75528489	-11.6428	4.23119e-14	4.04999e-06
HBA2	rs7853369	-11.6428	4.23119e-14	4.04999e-06
HBA2	rs7853375	-11.6428	4.23119e-14	4.04999e-06
HBA2	rs12375923	-11.6428	4.23119e-14	4.04999e-06
HBA2	rs1071965	-11.6428	4.23119e-14	4.04999e-06
PJA2	rs1325109	-11.6377	4.28661e-14	4.04999e-06
HBA2	rs77010496	-11.6302	4.37072e-14	4.04999e-06
HBA2	rs116406439	-11.6301	4.37164e-14	4.04999e-06
FAM104A	rs10514377	-11.6213	4.47078e-14	4.04999e-06
FAM104A	rs614452	-11.6206	4.47945e-14	4.04999e-06
FAM104A	rs610983	-11.6206	4.47945e-14	4.04999e-06
FAM104A	rs640668	-11.6206	4.47945e-14	4.04999e-06
FAM104A	rs548959	-11.6206	4.47945e-14	4.04999e-06
FAM104A	rs545372	-11.6206	4.47945e-14	4.04999e-06
FAM104A	rs625436	-11.6206	4.47945e-14	4.04999e-06
FAM104A	rs515034	-11.6206	4.47945e-14	4.04999e-06
COCH	20-2927277	11.6191	4.49681e-14	4.04999e-06
HBA2	1-78226980	-11.604	4.67483e-14	4.04999e-06
HBA2	rs115069765	-11.604	4.67483e-14	4.04999e-06
HBA2	rs2114881	-11.604	4.67483e-14	4.04999e-06
HBA2	3-53544015	-11.604	4.67483e-14	4.04999e-06
HBA2	rs79276909	-11.604	4.67483e-14	4.04999e-06
HBA2	rs58130247	-11.604	4.67483e-14	4.04999e-06
HBA2	rs60326703	-11.604	4.67483e-14	4.04999e-06
HBA2	rs17719193	-11.604	4.67483e-14	4.04999e-06
HBA2	3-186734357	-11.604	4.67483e-14	4.04999e-06
HBA2	rs75572438	-11.604	4.67483e-14	4.04999e-06
HBA2	rs79927987	-11.604	4.67483e-14	4.04999e-06
HBA2	rs113206176	-11.604	4.67483e-14	4.04999e-06
HBA2	rs75734573	-11.604	4.67483e-14	4.04999e-06
HBA2	rs112516524	-11.604	4.67483e-14	4.04999e-06
HBA2	rs113984289	-11.604	4.67483e-14	4.04999e-06
HBA2	rs111659385	-11.604	4.67483e-14	4.04999e-06
HBA2	6-62664526	-11.604	4.67483e-14	4.04999e-06
HBA2	rs10269829	-11.604	4.67483e-14	4.04999e-06
HBA2	rs1987396	-11.604	4.67483e-14	4.04999e-06
HBA2	rs1404682	-11.604	4.67483e-14	4.04999e-06
HBA2	rs2082661	-11.604	4.67483e-14	4.04999e-06
HBA2	rs6460129	-11.604	4.67483e-14	4.04999e-06
HBA2	rs2091267	-11.604	4.67483e-14	4.04999e-06
HBA2	rs7796864	-11.604	4.67483e-14	4.04999e-06
HBA2	rs4562194	-11.604	4.67483e-14	4.04999e-06
HBA2	rs610780	-11.604	4.67483e-14	4.04999e-06
HBA2	rs600443	-11.604	4.67483e-14	4.04999e-06
HBA2	7-63790791	-11.604	4.67483e-14	4.04999e-06
HBA2	rs776298	-11.604	4.67483e-14	4.04999e-06
HBA2	rs641215	-11.604	4.67483e-14	4.04999e-06
HBA2	rs636413	-11.604	4.67483e-14	4.04999e-06
HBA2	rs685617	-11.604	4.67483e-14	4.04999e-06
HBA2	rs112617655	-11.604	4.67483e-14	4.04999e-06
HBA2	rs79093160	-11.604	4.67483e-14	4.04999e-06
HBA2	rs111987790	-11.604	4.67483e-14	4.04999e-06
HBA2	rs111642492	-11.604	4.67483e-14	4.04999e-06
HBA2	rs6997415	-11.604	4.67483e-14	4.04999e-06
HBA2	rs113247008	-11.604	4.67483e-14	4.04999e-06
HBA2	rs11995432	-11.604	4.67483e-14	4.04999e-06
HBA2	rs75883183	-11.604	4.67483e-14	4.04999e-06
HBA2	rs61632099	-11.604	4.67483e-14	4.04999e-06
HBA2	rs112289991	-11.604	4.67483e-14	4.04999e-06
HBA2	8-94630322	-11.604	4.67483e-14	4.04999e-06
HBA2	8-94630416	-11.604	4.67483e-14	4.04999e-06
HBA2	8-94631215	-11.604	4.67483e-14	4.04999e-06
HBA2	8-94631543	-11.604	4.67483e-14	4.04999e-06
HBA2	rs116946280	-11.604	4.67483e-14	4.04999e-06
HBA2	rs116928566	-11.604	4.67483e-14	4.04999e-06
HBA2	rs117193896	-11.604	4.67483e-14	4.04999e-06
HBA2	rs10115416	-11.604	4.67483e-14	4.04999e-06
HBA2	rs10217569	-11.604	4.67483e-14	4.04999e-06
HBA2	rs56142017	-11.604	4.67483e-14	4.04999e-06
HBA2	rs60403017	-11.604	4.67483e-14	4.04999e-06
HBA2	rs11817255	-11.604	4.67483e-14	4.04999e-06
HBA2	10-34607847	-11.604	4.67483e-14	4.04999e-06
HBA2	10-34621003	-11.604	4.67483e-14	4.04999e-06
HBA2	rs2384223	-11.604	4.67483e-14	4.04999e-06
HBA2	rs117236092	-11.604	4.67483e-14	4.04999e-06
HBA2	rs12779105	-11.604	4.67483e-14	4.04999e-06
HBA2	rs12785126	-11.604	4.67483e-14	4.04999e-06
HBA2	10-34778330	-11.604	4.67483e-14	4.04999e-06
HBA2	rs67250336	-11.604	4.67483e-14	4.04999e-06
HBA2	10-73679265	-11.604	4.67483e-14	4.04999e-06
HBA2	rs57761779	-11.604	4.67483e-14	4.04999e-06
HBA2	rs57602823	-11.604	4.67483e-14	4.04999e-06
HBA2	rs61215576	-11.604	4.67483e-14	4.04999e-06
HBA2	rs60181937	-11.604	4.67483e-14	4.04999e-06
HBA2	rs73376523	-11.604	4.67483e-14	4.04999e-06
HBA2	rs2842160	-11.604	4.67483e-14	4.04999e-06
HBA2	rs79105214	-11.604	4.67483e-14	4.04999e-06
HBA2	rs2148378	-11.604	4.67483e-14	4.04999e-06
HBA2	rs35788582	-11.604	4.67483e-14	4.04999e-06
HBA2	rs34722874	-11.604	4.67483e-14	4.04999e-06
HBA2	rs116634820	-11.604	4.67483e-14	4.04999e-06
HBA2	rs114656582	-11.604	4.67483e-14	4.04999e-06
HBA2	rs1706779	-11.604	4.67483e-14	4.04999e-06
HBA2	rs77732009	-11.604	4.67483e-14	4.04999e-06
HBA2	rs78343469	-11.604	4.67483e-14	4.04999e-06
HBA2	rs117592801	-11.6018	4.70069e-14	4.06755e-06
HBA2	rs114876486	-11.6013	4.70664e-14	4.06787e-06
HBA2	rs115512544	-11.5925	4.81499e-14	4.14676e-06
HBA2	rs6918871	-11.5925	4.81499e-14	4.14676e-06
HBA2	rs61748830	-11.5925	4.81499e-14	4.14676e-06
HBA2	11-95088039	-11.5915	4.8277e-14	4.14789e-06
HBA2	rs57976320	-11.5915	4.8277e-14	4.14789e-06
HBA2	rs7241629	-11.5879	4.87245e-14	4.18141e-06
HBA2	rs59707600	-11.5799	4.97332e-14	4.23413e-06
HBA2	rs72882488	-11.5767	5.01524e-14	4.23413e-06
HBA2	rs7309262	-11.5767	5.01524e-14	4.23413e-06
HBA2	rs78693338	-11.5767	5.01524e-14	4.23413e-06
HBA2	rs75764139	-11.5767	5.01524e-14	4.23413e-06
HBA2	rs79577866	-11.5767	5.01524e-14	4.23413e-06
HBA2	rs7963724	-11.5767	5.01524e-14	4.23413e-06
HBA2	rs74422042	-11.5767	5.01524e-14	4.23413e-06
HBA2	rs7307649	-11.5767	5.01524e-14	4.23413e-06
HBA2	rs76095513	-11.5767	5.01524e-14	4.23413e-06
HBA2	22-23770433	-11.5767	5.01524e-14	4.23413e-06
HBA2	rs57021772	-11.5767	5.01524e-14	4.23413e-06
HBA2	rs116834535	-11.5767	5.01524e-14	4.23413e-06
HBA2	rs74897152	-11.5767	5.01524e-14	4.23413e-06
HBA2	rs111337555	-11.5756	5.02951e-14	4.24127e-06
HBA2	rs6476026	-11.5676	5.13398e-14	4.30564e-06
HBA2	rs57374830	-11.5676	5.13398e-14	4.30564e-06
HBA2	rs57775731	-11.5676	5.13398e-14	4.30564e-06
HBA2	rs56060567	-11.5676	5.13398e-14	4.30564e-06
HBA2	rs77565243	-11.5668	5.14393e-14	4.30564e-06
HBA2	rs13252860	-11.5661	5.15358e-14	4.30564e-06
HBA2	16-20475442	-11.5661	5.15358e-14	4.30564e-06
HBA2	rs77824118	-11.5657	5.15904e-14	4.30564e-06
HBA2	rs12134895	-11.5657	5.15904e-14	4.30564e-06
HBA2	13-30571795	-11.5611	5.2203e-14	4.34681e-06
HBA2	rs77896711	-11.5611	5.2203e-14	4.34681e-06
PITX1	rs10146687	11.5547	5.30745e-14	4.40428e-06
PITX1	rs10129735	11.5547	5.30745e-14	4.40428e-06
PITX1	rs73277851	11.5547	5.30745e-14	4.40428e-06
HBA2	rs7635809	-11.5506	5.36411e-14	4.44623e-06
HBA2	3-15880242	-11.5464	5.42202e-14	4.4537e-06
HBA2	3-15891688	-11.5464	5.42202e-14	4.4537e-06
HBA2	rs114623098	-11.5464	5.42202e-14	4.4537e-06
HBA2	3-15968365	-11.5464	5.42202e-14	4.4537e-06
HBA2	3-16003040	-11.5464	5.42202e-14	4.4537e-06
HBA2	3-16011470	-11.5464	5.42202e-14	4.4537e-06
HBA2	3-16046422	-11.5464	5.42202e-14	4.4537e-06
HBA2	rs76263633	-11.5464	5.42202e-14	4.4537e-06
HBA2	rs55792127	-11.5445	5.44922e-14	4.471e-06
HBA2	6-62665226	-11.5405	5.50527e-14	4.51191e-06
HBA2	rs12339448	-11.5334	5.60778e-14	4.59076e-06
FAM104A	rs62479399	-11.5198	5.80817e-14	4.74947e-06
LAIR2	rs75945892	11.5098	5.96012e-14	4.86233e-06
DLK1	rs73221318	11.5091	5.97095e-14	4.86233e-06
LAIR2	rs74683798	11.5025	6.07299e-14	4.86233e-06
LAIR2	rs76920487	11.5025	6.07299e-14	4.86233e-06
LAIR2	rs61491867	11.5025	6.07299e-14	4.86233e-06
LAIR2	rs58444676	11.5025	6.07299e-14	4.86233e-06
LAIR2	rs28397631	11.5025	6.07299e-14	4.86233e-06
LAIR2	rs58894636	11.5025	6.07299e-14	4.86233e-06
LAIR2	rs60166621	11.5025	6.07299e-14	4.86233e-06
LAIR2	rs11917138	11.5025	6.07299e-14	4.86233e-06
LAIR2	rs11928891	11.5025	6.07299e-14	4.86233e-06
LAIR2	3-18561274	11.5025	6.07299e-14	4.86233e-06
LAIR2	rs60256265	11.5025	6.07299e-14	4.86233e-06
LAIR2	rs11929681	11.5025	6.07299e-14	4.86233e-06
LAIR2	rs56816809	11.5025	6.07299e-14	4.86233e-06
LAIR2	rs57595980	11.5025	6.07299e-14	4.86233e-06
LAIR2	rs79693727	11.5025	6.07299e-14	4.86233e-06
LAIR2	rs58695406	11.5025	6.07299e-14	4.86233e-06
LAIR2	rs73160767	11.5025	6.07299e-14	4.86233e-06
LAIR2	rs114844129	11.4996	6.11849e-14	4.89338e-06
HBA2	rs12033300	-11.4953	6.18721e-14	4.94292e-06
HBA2	6-137726417	-11.4872	6.31802e-14	5.02538e-06
HBA2	rs111429499	-11.4872	6.31802e-14	5.02538e-06
HBA2	rs72987414	-11.4872	6.31802e-14	5.02538e-06
HBA2	rs72987430	-11.4872	6.31802e-14	5.02538e-06
LAIR2	rs6111602	11.4779	6.47129e-14	5.12491e-06
LAIR2	rs6111612	11.4779	6.47129e-14	5.12491e-06
LAIR2	rs6111639	11.4779	6.47129e-14	5.12491e-06
LAIR2	rs6111640	11.4779	6.47129e-14	5.12491e-06
HBA2	7-13110152	-11.4666	6.66338e-14	5.24937e-06
MAPK4	20-2927277	11.4656	6.68057e-14	5.24937e-06
HBA2	rs74476869	-11.4653	6.68609e-14	5.24937e-06
HBA2	rs17164435	-11.4653	6.68609e-14	5.24937e-06
HBA2	rs77512849	-11.4653	6.68609e-14	5.24937e-06
HBA2	10-122827955	-11.4653	6.68609e-14	5.24937e-06
HBA2	rs75729109	-11.4653	6.68609e-14	5.24937e-06
HBA2	13-36045452	-11.4653	6.68609e-14	5.24937e-06
HBA2	rs113340409	-11.463	6.72592e-14	5.27496e-06
LAIR2	3-18561013	11.4491	6.97381e-14	5.46349e-06
HBA2	rs76696872	-11.4436	7.07216e-14	5.49329e-06
HBA2	rs996078	-11.4436	7.07216e-14	5.49329e-06
HBA2	rs117970865	-11.4436	7.07216e-14	5.49329e-06
HBA2	rs116848023	-11.4436	7.07216e-14	5.49329e-06
HBA2	rs7801489	-11.4436	7.07216e-14	5.49329e-06
HBA2	rs116963021	-11.4436	7.07216e-14	5.49329e-06
HBA2	rs7788252	-11.4436	7.07216e-14	5.49329e-06
HBA2	rs75917330	-11.4436	7.07216e-14	5.49329e-06
LAIR2	rs114968403	11.4341	7.24996e-14	5.60749e-06
LAIR2	rs115614918	11.4341	7.24996e-14	5.60749e-06
LAIR2	4-150913727	11.4341	7.24996e-14	5.60749e-06
LAIR2	rs78559973	11.4341	7.24996e-14	5.60749e-06
HBA2	16-24205678	-11.4226	7.4682e-14	5.76404e-06
HBA2	rs78331323	-11.4226	7.4682e-14	5.76404e-06
SLC9A2	20-2927277	11.4141	7.63656e-14	5.88775e-06
HBA2	rs4976197	-11.4102	7.71284e-14	5.934e-06
HBA2	rs72647237	-11.4102	7.71284e-14	5.934e-06
LAIR2	rs3741104	11.4044	7.83063e-14	6.01827e-06
LAIR2	rs74810669	11.4037	7.84446e-14	6.02255e-06
HBA2	rs4972569	-11.4031	7.8576e-14	6.02628e-06
LAIR2	rs79665463	11.3939	8.0462e-14	6.16444e-06
HBA2	rs75654577	-11.3875	8.18103e-14	6.24149e-06
HBA2	6-166971581	-11.3875	8.18103e-14	6.24149e-06
HBA2	rs79473328	-11.3875	8.18103e-14	6.24149e-06
HBA2	rs75553087	-11.3875	8.18103e-14	6.24149e-06
HBA2	rs116531835	-11.3728	8.50028e-14	6.458e-06
HBA2	12-26937712	-11.3728	8.50028e-14	6.458e-06
HBA2	rs113124749	-11.3728	8.50028e-14	6.458e-06
HBA2	rs114787347	-11.3728	8.50028e-14	6.458e-06
LAIR2	rs6111642	11.3713	8.53364e-14	6.46985e-06
LAIR2	rs6111643	11.3713	8.53364e-14	6.46985e-06
GRM3	rs7161638	11.3271	9.57524e-14	7.24447e-06
GRM3	rs75881145	11.3271	9.57524e-14	7.24447e-06
LAIR2	rs74412986	11.281	1.07992e-13	8.162e-06
LAIR2	rs78330786	11.269	1.11445e-13	8.3882e-06
LAIR2	rs116366986	11.269	1.11445e-13	8.3882e-06
LAIR2	rs75020557	11.269	1.11445e-13	8.3882e-06
LAIR2	rs79638660	11.269	1.11445e-13	8.3882e-06
PAQR8	20-2927277	11.2479	1.17747e-13	8.85342e-06
GRM3	rs76224584	11.2364	1.21369e-13	9.11635e-06
SORD	20-2927277	11.2292	1.23655e-13	9.27847e-06
HPR	rs73650500	11.2033	1.32357e-13	9.9212e-06
PJA2	11-18359104	-11.1999	1.33552e-13	1.00005e-05
LAIR2	rs61256337	11.1744	1.42787e-13	1.05492e-05
LCNL1	20-2927277	11.1728	1.43395e-13	1.05492e-05
GRM3	6-118103798	11.1579	1.49129e-13	1.05492e-05
GRM3	6-118111224	11.1579	1.49129e-13	1.05492e-05
GRM3	6-118145287	11.1579	1.49129e-13	1.05492e-05
GRM3	6-118174999	11.1579	1.49129e-13	1.05492e-05
HPR	18-47290558	11.1553	1.50147e-13	1.05492e-05
HPR	18-47290718	11.1553	1.50147e-13	1.05492e-05
HPR	18-47291808	11.1553	1.50147e-13	1.05492e-05
HPR	18-47292364	11.1553	1.50147e-13	1.05492e-05
HPR	18-47293236	11.1553	1.50147e-13	1.05492e-05
HPR	18-47293725	11.1553	1.50147e-13	1.05492e-05
HPR	rs114836888	11.1553	1.50147e-13	1.05492e-05
HPR	rs114097504	11.1553	1.50147e-13	1.05492e-05
HPR	rs115610032	11.1553	1.50147e-13	1.05492e-05
HPR	18-47324858	11.1553	1.50147e-13	1.05492e-05
HPR	18-47327792	11.1553	1.50147e-13	1.05492e-05
HPR	18-47328385	11.1553	1.50147e-13	1.05492e-05
HPR	18-47329650	11.1553	1.50147e-13	1.05492e-05
HPR	18-47330406	11.1553	1.50147e-13	1.05492e-05
HPR	18-47335736	11.1553	1.50147e-13	1.05492e-05
HPR	18-47337113	11.1553	1.50147e-13	1.05492e-05
HPR	18-47339725	11.1553	1.50147e-13	1.05492e-05
HPR	18-47343388	11.1553	1.50147e-13	1.05492e-05
HPR	18-47360392	11.1553	1.50147e-13	1.05492e-05
HPR	18-47361111	11.1553	1.50147e-13	1.05492e-05
HPR	18-47361297	11.1553	1.50147e-13	1.05492e-05
HPR	rs114197842	11.1553	1.50147e-13	1.05492e-05
HPR	18-47364441	11.1553	1.50147e-13	1.05492e-05
HPR	18-47365073	11.1553	1.50147e-13	1.05492e-05
HPR	18-47368263	11.1553	1.50147e-13	1.05492e-05
HPR	rs115644525	11.1553	1.50147e-13	1.05492e-05
HPR	18-47369787	11.1553	1.50147e-13	1.05492e-05
HPR	18-47375245	11.1553	1.50147e-13	1.05492e-05
HPR	rs115012343	11.1553	1.50147e-13	1.05492e-05
HPR	rs115823682	11.1553	1.50147e-13	1.05492e-05
HPR	18-47379530	11.1553	1.50147e-13	1.05492e-05
HPR	18-47379895	11.1553	1.50147e-13	1.05492e-05
HPR	18-47380606	11.1553	1.50147e-13	1.05492e-05
HPR	18-47380904	11.1553	1.50147e-13	1.05492e-05
HPR	rs115263839	11.1553	1.50147e-13	1.05492e-05
HPR	rs114100710	11.1553	1.50147e-13	1.05492e-05
HPR	rs115149725	11.1553	1.50147e-13	1.05492e-05
HPR	18-47382685	11.1553	1.50147e-13	1.05492e-05
HPR	18-47382983	11.1553	1.50147e-13	1.05492e-05
HPR	18-47383093	11.1553	1.50147e-13	1.05492e-05
HPR	18-47383301	11.1553	1.50147e-13	1.05492e-05
HPR	rs115838676	11.1553	1.50147e-13	1.05492e-05
HPR	18-47384440	11.1553	1.50147e-13	1.05492e-05
HPR	18-47384544	11.1553	1.50147e-13	1.05492e-05
HPR	18-47386691	11.1553	1.50147e-13	1.05492e-05
HPR	18-47389098	11.1553	1.50147e-13	1.05492e-05
HPR	rs115868647	11.1553	1.50147e-13	1.05492e-05
HPR	rs114560281	11.1553	1.50147e-13	1.05492e-05
HPR	rs75885588	11.1553	1.50147e-13	1.05492e-05
HPR	rs17657805	11.1553	1.50147e-13	1.05492e-05
HPR	rs75971548	11.1553	1.50147e-13	1.05492e-05
HPR	rs76923815	11.1553	1.50147e-13	1.05492e-05
HPR	rs118032047	11.1553	1.50147e-13	1.05492e-05
HPR	rs17714688	11.1553	1.50147e-13	1.05492e-05
HPR	rs77380851	11.1553	1.50147e-13	1.05492e-05
HPR	rs80311954	11.1553	1.50147e-13	1.05492e-05
HPR	rs17658513	11.1553	1.50147e-13	1.05492e-05
HPR	18-47454196	11.1553	1.50147e-13	1.05492e-05
EPYC	rs11222368	11.1261	1.62137e-13	1.13806e-05
PJA2	rs5752280	-11.1252	1.62504e-13	1.13955e-05
LAIR2	rs75377418	11.1233	1.63321e-13	1.14418e-05
PRKAR1A	3-192900331	-11.1128	1.67918e-13	1.173e-05
PRKAR1A	rs57956696	-11.1128	1.67918e-13	1.173e-05
PRKAR1A	3-192902902	-11.1128	1.67918e-13	1.173e-05
HPR	rs7810504	11.0652	1.90368e-13	1.31465e-05
HPR	rs4835351	11.0565	1.94781e-13	1.31465e-05
HPR	rs6855967	11.0565	1.94781e-13	1.31465e-05
HPR	rs10015242	11.0565	1.94781e-13	1.31465e-05
HPR	4-147814433	11.0565	1.94781e-13	1.31465e-05
HPR	rs80298219	11.0565	1.94781e-13	1.31465e-05
HPR	rs6814161	11.0565	1.94781e-13	1.31465e-05
HPR	rs868578	11.0565	1.94781e-13	1.31465e-05
HPR	rs10025867	11.0565	1.94781e-13	1.31465e-05
HPR	rs16862525	11.0394	2.03811e-13	1.31465e-05
GPR83	20-2927277	11.0319	2.07893e-13	1.31465e-05
HPR	rs35085760	11.0317	2.07985e-13	1.31465e-05
HPR	rs77710698	11.0317	2.07985e-13	1.31465e-05
HPR	rs4478208	11.0317	2.07985e-13	1.31465e-05
HPR	rs12501622	11.0317	2.07985e-13	1.31465e-05
HPR	rs17021951	11.0317	2.07985e-13	1.31465e-05
HPR	rs17021953	11.0317	2.07985e-13	1.31465e-05
HPR	rs12507055	11.0317	2.07985e-13	1.31465e-05
HPR	rs75303684	11.0317	2.07985e-13	1.31465e-05
HPR	rs78171113	11.0317	2.07985e-13	1.31465e-05
HPR	rs75289464	11.0317	2.07985e-13	1.31465e-05
HPR	rs78570540	11.0317	2.07985e-13	1.31465e-05
HPR	rs10519820	11.0317	2.07985e-13	1.31465e-05
HPR	rs78591172	11.0317	2.07985e-13	1.31465e-05
HPR	rs12498986	11.0317	2.07985e-13	1.31465e-05
HPR	rs12506936	11.0317	2.07985e-13	1.31465e-05
HPR	rs10434194	11.0317	2.07985e-13	1.31465e-05
HPR	rs77846067	11.0317	2.07985e-13	1.31465e-05
HPR	rs76746008	11.0317	2.07985e-13	1.31465e-05
HPR	rs75700382	11.0317	2.07985e-13	1.31465e-05
HPR	rs59330239	11.0317	2.07985e-13	1.31465e-05
HPR	rs58940660	11.0317	2.07985e-13	1.31465e-05
HPR	rs4835339	11.0317	2.07985e-13	1.31465e-05
HPR	rs4835340	11.0317	2.07985e-13	1.31465e-05
HPR	rs4835341	11.0317	2.07985e-13	1.31465e-05
HPR	rs111780210	11.0317	2.07985e-13	1.31465e-05
HPR	rs112673594	11.0317	2.07985e-13	1.31465e-05
HPR	4-147727354	11.0317	2.07985e-13	1.31465e-05
HPR	rs4835342	11.0317	2.07985e-13	1.31465e-05
HPR	rs4835051	11.0317	2.07985e-13	1.31465e-05
HPR	rs4835344	11.0317	2.07985e-13	1.31465e-05
HPR	rs4835345	11.0317	2.07985e-13	1.31465e-05
HPR	rs12511968	11.0317	2.07985e-13	1.31465e-05
HPR	rs78727775	11.0317	2.07985e-13	1.31465e-05
HPR	rs6832643	11.0317	2.07985e-13	1.31465e-05
HPR	rs17021983	11.0317	2.07985e-13	1.31465e-05
HPR	4-147738725	11.0317	2.07985e-13	1.31465e-05
HPR	4-147738872	11.0317	2.07985e-13	1.31465e-05
HPR	rs72491776	11.0317	2.07985e-13	1.31465e-05
HPR	rs76172663	11.0317	2.07985e-13	1.31465e-05
HPR	rs17021984	11.0317	2.07985e-13	1.31465e-05
HPR	rs41280531	11.0317	2.07985e-13	1.31465e-05
HPR	rs75908833	11.0317	2.07985e-13	1.31465e-05
HPR	rs77562579	11.0317	2.07985e-13	1.31465e-05
HPR	rs79547092	11.0317	2.07985e-13	1.31465e-05
HPR	rs74765124	11.0317	2.07985e-13	1.31465e-05
HPR	4-147746661	11.0317	2.07985e-13	1.31465e-05
HPR	4-147747292	11.0317	2.07985e-13	1.31465e-05
HPR	rs4835347	11.0317	2.07985e-13	1.31465e-05
HPR	rs6846438	11.0317	2.07985e-13	1.31465e-05
HPR	rs12512057	11.0317	2.07985e-13	1.31465e-05
HPR	rs17609789	11.0317	2.07985e-13	1.31465e-05
HPR	rs10519826	11.0317	2.07985e-13	1.31465e-05
HPR	rs76975724	11.0317	2.07985e-13	1.31465e-05
HPR	rs6857108	11.0317	2.07985e-13	1.31465e-05
HPR	rs6830880	11.0317	2.07985e-13	1.31465e-05
HPR	rs6819665	11.0317	2.07985e-13	1.31465e-05
HPR	rs6836696	11.0317	2.07985e-13	1.31465e-05
HPR	rs78274917	11.0317	2.07985e-13	1.31465e-05
HPR	rs76978430	11.0317	2.07985e-13	1.31465e-05
HPR	rs17609810	11.0317	2.07985e-13	1.31465e-05
HPR	rs79831592	11.0317	2.07985e-13	1.31465e-05
HPR	rs111736094	11.0317	2.07985e-13	1.31465e-05
HPR	rs9799456	11.0317	2.07985e-13	1.31465e-05
HPR	rs9799697	11.0317	2.07985e-13	1.31465e-05
HPR	rs9799698	11.0317	2.07985e-13	1.31465e-05
HPR	rs9799699	11.0317	2.07985e-13	1.31465e-05
HPR	rs9799700	11.0317	2.07985e-13	1.31465e-05
HPR	rs9799738	11.0317	2.07985e-13	1.31465e-05
HPR	rs9799604	11.0317	2.07985e-13	1.31465e-05
HPR	rs9799484	11.0317	2.07985e-13	1.31465e-05
HPR	rs17609859	11.0317	2.07985e-13	1.31465e-05
HPR	rs12506386	11.0317	2.07985e-13	1.31465e-05
HPR	rs12507332	11.0317	2.07985e-13	1.31465e-05
HPR	rs77624372	11.0317	2.07985e-13	1.31465e-05
HPR	rs17656063	11.0317	2.07985e-13	1.31465e-05
HPR	rs17609899	11.0317	2.07985e-13	1.31465e-05
HPR	rs75223716	11.0317	2.07985e-13	1.31465e-05
HPR	rs79147994	11.0317	2.07985e-13	1.31465e-05
HPR	rs17609921	11.0317	2.07985e-13	1.31465e-05
HPR	rs17609928	11.0317	2.07985e-13	1.31465e-05
HPR	rs12508870	11.0317	2.07985e-13	1.31465e-05
HPR	rs75809132	11.0317	2.07985e-13	1.31465e-05
HPR	rs77724217	11.0317	2.07985e-13	1.31465e-05
HPR	rs80199895	11.0317	2.07985e-13	1.31465e-05
HPR	rs75351505	11.0317	2.07985e-13	1.31465e-05
HPR	rs76431563	11.0317	2.07985e-13	1.31465e-05
HPR	rs17022004	11.0317	2.07985e-13	1.31465e-05
HPR	rs79528506	11.0317	2.07985e-13	1.31465e-05
HPR	rs78012635	11.0317	2.07985e-13	1.31465e-05
HPR	rs113225416	11.0317	2.07985e-13	1.31465e-05
HPR	rs78989208	11.0317	2.07985e-13	1.31465e-05
HPR	rs77518162	11.0317	2.07985e-13	1.31465e-05
HPR	rs75878461	11.0317	2.07985e-13	1.31465e-05
HPR	rs4835054	11.0317	2.07985e-13	1.31465e-05
HPR	rs79773196	11.0317	2.07985e-13	1.31465e-05
HPR	rs3810845	11.0204	2.14295e-13	1.31465e-05
HPR	rs72943815	11.0204	2.14295e-13	1.31465e-05
HPR	rs2043704	11.0204	2.14295e-13	1.31465e-05
HPR	rs79516806	11.0204	2.14295e-13	1.31465e-05
HPR	rs76854641	11.0204	2.14295e-13	1.31465e-05
HPR	rs57736577	11.0204	2.14295e-13	1.31465e-05
HPR	rs6846894	11.0204	2.14295e-13	1.31465e-05
HPR	rs1370298	11.0204	2.14295e-13	1.31465e-05
HPR	rs17610586	11.0204	2.14295e-13	1.31465e-05
HPR	rs76200932	11.0204	2.14295e-13	1.31465e-05
HPR	rs12502103	11.0204	2.14295e-13	1.31465e-05
HPR	rs10519850	11.0204	2.14295e-13	1.31465e-05
HPR	rs1370303	11.0204	2.14295e-13	1.31465e-05
HPR	rs76914920	11.0204	2.14295e-13	1.31465e-05
HPR	rs17656888	11.0204	2.14295e-13	1.31465e-05
HPR	rs17656944	11.0204	2.14295e-13	1.31465e-05
HPR	rs80206459	11.0204	2.14295e-13	1.31465e-05
HPR	rs12512976	11.0204	2.14295e-13	1.31465e-05
HPR	rs113545548	11.0204	2.14295e-13	1.31465e-05
HPR	rs76328771	11.0204	2.14295e-13	1.31465e-05
HPR	rs74511410	11.0204	2.14295e-13	1.31465e-05
HPR	rs17657124	11.0204	2.14295e-13	1.31465e-05
HPR	rs12508751	11.0204	2.14295e-13	1.31465e-05
HPR	rs78154755	11.0204	2.14295e-13	1.31465e-05
HPR	rs12508180	11.0204	2.14295e-13	1.31465e-05
HPR	rs12501143	11.0204	2.14295e-13	1.31465e-05
HPR	rs12501290	11.0204	2.14295e-13	1.31465e-05
HPR	rs80193496	11.0204	2.14295e-13	1.31465e-05
HPR	4-147968900	11.0204	2.14295e-13	1.31465e-05
LAIR2	rs1516958	11.0202	2.14393e-13	1.31465e-05
LAIR2	rs1400478	11.0202	2.14393e-13	1.31465e-05
PJA2	rs5761405	-11.0196	2.14757e-13	1.31465e-05
LAIR2	5-117250894	11.0194	2.14901e-13	1.31465e-05
LAIR2	5-117257103	11.0194	2.14901e-13	1.31465e-05
LAIR2	rs114867269	11.0194	2.14901e-13	1.31465e-05
LAIR2	5-117263398	11.0194	2.14901e-13	1.31465e-05
LAIR2	5-117266891	11.0194	2.14901e-13	1.31465e-05
LAIR2	5-117268819	11.0194	2.14901e-13	1.31465e-05
LAIR2	5-117269254	11.0194	2.14901e-13	1.31465e-05
LAIR2	rs113009246	11.0194	2.14901e-13	1.31465e-05
LAIR2	5-117270897	11.0194	2.14901e-13	1.31465e-05
LAIR2	5-117271452	11.0194	2.14901e-13	1.31465e-05
HPR	rs115754082	11.0187	2.15283e-13	1.31588e-05
SP5	20-2927277	10.9972	2.27871e-13	1.39166e-05
LAIR2	rs79968746	10.9915	2.31335e-13	1.41163e-05
HPR	rs914492	10.9809	2.37961e-13	1.45084e-05
HPR	rs73367285	10.9707	2.44443e-13	1.48912e-05
CA8	20-2927277	10.9641	2.48762e-13	1.51416e-05
LAIR2	rs2235047	10.9586	2.52456e-13	1.53537e-05
TTR	rs10511801	10.9423	2.63596e-13	1.60178e-05
HPR	rs9934379	10.9384	2.66385e-13	1.61603e-05
HPR	rs12102982	10.9384	2.66385e-13	1.61603e-05
LAIR2	rs9883225	10.9204	2.79444e-13	1.69244e-05
LAIR2	rs28580261	10.9204	2.79444e-13	1.69244e-05
TM7SF2	20-2927277	10.8802	3.10942e-13	1.88164e-05
SLC22A2	20-2927277	10.7737	4.13306e-13	2.46808e-05
DLK1	rs76036271	10.7716	4.15642e-13	2.46808e-05
DLK1	2-14829585	10.7716	4.15642e-13	2.46808e-05
DLK1	rs116343311	10.7716	4.15642e-13	2.46808e-05
DLK1	rs1816504	10.7716	4.15642e-13	2.46808e-05
DLK1	rs1816502	10.7716	4.15642e-13	2.46808e-05
DLK1	rs79319869	10.7716	4.15642e-13	2.46808e-05
DLK1	rs77003279	10.7716	4.15642e-13	2.46808e-05
DLK1	rs74342021	10.7716	4.15642e-13	2.46808e-05
DLK1	rs78241030	10.7716	4.15642e-13	2.46808e-05
DLK1	rs78853581	10.7716	4.15642e-13	2.46808e-05
DLK1	rs1897913	10.7716	4.15642e-13	2.46808e-05
DLK1	rs1897914	10.7716	4.15642e-13	2.46808e-05
DLK1	rs77314460	10.7716	4.15642e-13	2.46808e-05
DLK1	rs116645336	10.7716	4.15642e-13	2.46808e-05
DLK1	rs116427849	10.7716	4.15642e-13	2.46808e-05
DLK1	rs75532648	10.7716	4.15642e-13	2.46808e-05
DLK1	rs74831923	10.7716	4.15642e-13	2.46808e-05
DLK1	rs4374334	10.7716	4.15642e-13	2.46808e-05
DLK1	rs1434982	10.7716	4.15642e-13	2.46808e-05
DLK1	rs75071804	10.7716	4.15642e-13	2.46808e-05
DLK1	rs78450671	10.7716	4.15642e-13	2.46808e-05
DLK1	rs76816926	10.7716	4.15642e-13	2.46808e-05
SNORA61	rs17063532	10.7535	4.36311e-13	2.5887e-05
RANBP3L	20-2927277	10.7522	4.37847e-13	2.5957e-05
LAIR2	rs7638904	10.7495	4.41042e-13	2.60615e-05
LAIR2	rs7625412	10.7495	4.41042e-13	2.60615e-05
LAIR2	rs7639275	10.7495	4.41042e-13	2.60615e-05
LAIR2	rs4491888	10.7495	4.41042e-13	2.60615e-05
LAIR2	rs7632000	10.7443	4.47184e-13	2.62541e-05
LAIR2	rs7649337	10.7443	4.47184e-13	2.62541e-05
LAIR2	rs59359486	10.7443	4.47184e-13	2.62541e-05
LAIR2	rs58029644	10.7443	4.47184e-13	2.62541e-05
LAIR2	rs77091850	10.7443	4.47184e-13	2.62541e-05
LAIR2	rs17041145	10.7443	4.47184e-13	2.62541e-05
LAIR2	rs78163413	10.7443	4.47184e-13	2.62541e-05
LAIR2	rs79546819	10.7443	4.47184e-13	2.62541e-05
HPR	rs114039870	10.7345	4.59118e-13	2.69114e-05
HPR	rs114314087	10.7345	4.59118e-13	2.69114e-05
SNORA61	rs17225710	10.7232	4.7328e-13	2.76304e-05
SNORA61	rs17225738	10.7232	4.7328e-13	2.76304e-05
SNORA61	rs17825509	10.7232	4.7328e-13	2.76304e-05
SNORA61	rs60302127	10.7232	4.7328e-13	2.76304e-05
SNORA61	rs10491081	10.7232	4.7328e-13	2.76304e-05
ACTA1	6-18515584	10.7205	4.76739e-13	2.781e-05
TAC1	8-85218331	10.7165	4.81876e-13	2.80872e-05
SLC6A20	20-2927277	10.7111	4.88861e-13	2.84716e-05
LAIR2	rs79145630	10.7069	4.94523e-13	2.87554e-05
LAIR2	rs2306874	10.7069	4.94523e-13	2.87554e-05
HPR	rs55900618	10.6852	5.24181e-13	3.04146e-05
HPR	rs72760255	10.6852	5.24181e-13	3.04146e-05
TTR	rs116891173	10.6801	5.31406e-13	3.04146e-05
TTR	rs80319275	10.6801	5.31406e-13	3.04146e-05
TTR	rs41272851	10.6801	5.31406e-13	3.04146e-05
TTR	rs1407300	10.6801	5.31406e-13	3.04146e-05
TTR	rs1407299	10.6801	5.31406e-13	3.04146e-05
TTR	9-27231274	10.6801	5.31406e-13	3.04146e-05
TTR	rs1590254	10.6801	5.31406e-13	3.04146e-05
TTR	rs112698077	10.6801	5.31406e-13	3.04146e-05
TTR	rs74846762	10.6801	5.31406e-13	3.04146e-05
TTR	rs11789705	10.6801	5.31406e-13	3.04146e-05
TTR	rs17756997	10.6801	5.31406e-13	3.04146e-05
TTR	9-27239928	10.6801	5.31406e-13	3.04146e-05
TTR	9-27241490	10.6801	5.31406e-13	3.04146e-05
TTR	9-27241951	10.6801	5.31406e-13	3.04146e-05
TTR	9-27245236	10.6801	5.31406e-13	3.04146e-05
TTR	rs17695285	10.6801	5.31406e-13	3.04146e-05
TTR	rs12554250	10.6801	5.31406e-13	3.04146e-05
TTR	rs11791014	10.6801	5.31406e-13	3.04146e-05
HPR	12-34039131	10.6491	5.77614e-13	3.30333e-05
TAC1	rs11188299	10.638	5.95175e-13	3.40109e-05
HBA2	rs78751862	-10.633	6.03305e-13	3.43676e-05
HBA2	rs78304810	-10.633	6.03305e-13	3.43676e-05
HBA2	rs74675997	-10.633	6.03305e-13	3.43676e-05
HBA2	rs75169373	-10.633	6.03305e-13	3.43676e-05
HPR	rs71563976	10.6125	6.37674e-13	3.62971e-05
HLA-DRB1	rs9271257	10.6019	6.56062e-13	3.71407e-05
HLA-DRB1	rs112957910	10.6019	6.56062e-13	3.71407e-05
HLA-DRB1	rs3997871	10.6019	6.56062e-13	3.71407e-05
HLA-DRB1	rs9271260	10.6019	6.56062e-13	3.71407e-05
HLA-DRB1	rs3997874	10.6019	6.56062e-13	3.71407e-05
HLA-DRB1	rs2894378	10.6019	6.56062e-13	3.71407e-05
HLA-DRB1	rs3104416	10.6019	6.56062e-13	3.71407e-05
SNORA61	rs12601379	10.6001	6.59364e-13	3.72986e-05
DLK1	rs62245035	10.5953	6.6791e-13	3.77528e-05
LAIR2	rs17061295	10.5942	6.69977e-13	3.78402e-05
LOC644936	rs7612	10.5647	7.25496e-13	4.09442e-05
TAC1	rs11815355	10.5322	7.92258e-13	4.46773e-05
DLK1	rs72986232	10.5203	8.1821e-13	4.5963e-05
DLK1	rs72986234	10.5203	8.1821e-13	4.5963e-05
DLK1	rs72986238	10.5203	8.1821e-13	4.5963e-05
DLK1	rs72986239	10.5203	8.1821e-13	4.5963e-05
DLK1	rs72986240	10.5203	8.1821e-13	4.5963e-05
RPRML	20-2927277	10.511	8.39279e-13	4.71102e-05
HPR	rs6136611	10.5036	8.56091e-13	4.74843e-05
HPR	rs17103797	10.5035	8.56371e-13	4.74843e-05
HPR	rs28430563	10.5035	8.56371e-13	4.74843e-05
HPR	rs17103798	10.5035	8.56371e-13	4.74843e-05
HPR	rs10501984	10.5035	8.56371e-13	4.74843e-05
HPR	rs28673243	10.5035	8.56371e-13	4.74843e-05
HPR	rs17103811	10.5035	8.56371e-13	4.74843e-05
HPR	rs76268682	10.5035	8.56371e-13	4.74843e-05
HPR	rs28453215	10.5035	8.56371e-13	4.74843e-05
HPR	rs117731240	10.5035	8.56371e-13	4.74843e-05
HPR	rs114771651	10.5035	8.56371e-13	4.74843e-05
HPR	rs75409577	10.5035	8.56371e-13	4.74843e-05
HPR	rs74473341	10.5035	8.56371e-13	4.74843e-05
HPR	rs34552967	10.5035	8.56371e-13	4.74843e-05
HPR	rs74700287	10.5035	8.56371e-13	4.74843e-05
HPR	rs60774433	10.5035	8.56371e-13	4.74843e-05
PJA2	rs4955653	-10.4833	9.04599e-13	5.01203e-05
PJA2	rs4919705	-10.4522	9.84658e-13	5.45146e-05
HPR	rs10037684	10.4351	1.03157e-12	5.69819e-05
HPR	rs35272297	10.4351	1.03157e-12	5.69819e-05
HPR	rs35997851	10.4351	1.03157e-12	5.69819e-05
TTR	rs77688101	10.425	1.06031e-12	5.84668e-05
TTR	9-27265257	10.425	1.06031e-12	5.84668e-05
LAIR2	rs76422976	10.4248	1.06086e-12	5.84668e-05
HPR	rs115452669	10.4089	1.10764e-12	5.98235e-05
HPR	rs76151579	10.4089	1.10764e-12	5.98235e-05
HPR	rs114101276	10.4089	1.10764e-12	5.98235e-05
HPR	rs17016290	10.4089	1.10764e-12	5.98235e-05
HPR	rs78374961	10.4089	1.10764e-12	5.98235e-05
HPR	rs79926984	10.4089	1.10764e-12	5.98235e-05
HPR	rs115433123	10.4089	1.10764e-12	5.98235e-05
HPR	rs17016369	10.4089	1.10764e-12	5.98235e-05
HPR	rs17016371	10.4089	1.10764e-12	5.98235e-05
HPR	rs17016375	10.4089	1.10764e-12	5.98235e-05
HPR	rs79871162	10.4089	1.10764e-12	5.98235e-05
HPR	rs115497485	10.4089	1.10764e-12	5.98235e-05
HPR	rs17016382	10.4089	1.10764e-12	5.98235e-05
HPR	rs4847054	10.4089	1.10764e-12	5.98235e-05
HPR	rs115754313	10.4089	1.10764e-12	5.98235e-05
HPR	rs77491493	10.4089	1.10764e-12	5.98235e-05
HPR	rs79896998	10.4089	1.10764e-12	5.98235e-05
HPR	rs116254379	10.4089	1.10764e-12	5.98235e-05
HPR	rs114845347	10.4089	1.10764e-12	5.98235e-05
HPR	rs115721364	10.4089	1.10764e-12	5.98235e-05
HPR	rs79049266	10.4089	1.10764e-12	5.98235e-05
HPR	rs114890692	10.4089	1.10764e-12	5.98235e-05
HPR	rs76841869	10.4089	1.10764e-12	5.98235e-05
HPR	rs75812669	10.4089	1.10764e-12	5.98235e-05
HPR	rs79996470	10.4089	1.10764e-12	5.98235e-05
HPR	rs7037435	10.4089	1.10764e-12	5.98235e-05
HPR	rs111793380	10.4089	1.10764e-12	5.98235e-05
SLC16A6	20-2927277	10.4066	1.11474e-12	6.01621e-05
PVALB	20-2927277	10.3963	1.14649e-12	6.17442e-05
HPR	rs114925734	10.396	1.14744e-12	6.17442e-05
HPR	rs114508240	10.396	1.14744e-12	6.17442e-05
HPR	rs75425245	10.396	1.14744e-12	6.17442e-05
HPR	19-49043333	10.3815	1.19362e-12	6.40396e-05
HPR	19-49044877	10.3815	1.19362e-12	6.40396e-05
HPR	19-49046094	10.3815	1.19362e-12	6.40396e-05
HPR	rs114500794	10.3815	1.19362e-12	6.40396e-05
TP53I11	20-2927277	10.3808	1.196e-12	6.41201e-05
HPR	rs34143219	10.3742	1.21768e-12	6.52343e-05
HPR	rs79961420	10.3659	1.24555e-12	6.64347e-05
HPR	rs74135676	10.3659	1.24555e-12	6.64347e-05
HPR	rs17148160	10.3659	1.24555e-12	6.64347e-05
HPR	rs112367612	10.3659	1.24555e-12	6.64347e-05
HPR	rs76765747	10.3659	1.24555e-12	6.64347e-05
HPR	4-70977376	10.3659	1.24555e-12	6.64347e-05
HPR	rs74122834	10.3553	1.28216e-12	6.82373e-05
HPR	rs74122836	10.3553	1.28216e-12	6.82373e-05
HPR	rs74122838	10.3553	1.28216e-12	6.82373e-05
HPR	rs62467015	10.3474	1.31029e-12	6.96836e-05
HPR	rs60012572	10.3459	1.31571e-12	6.97683e-05
HPR	rs10912986	10.3459	1.31571e-12	6.97683e-05
HPR	rs10912988	10.3459	1.31571e-12	6.97683e-05
HPR	rs10912989	10.3459	1.31571e-12	6.97683e-05
KCNT1	20-2927277	10.3167	1.42519e-12	7.55183e-05
AIFM3	rs62245035	10.3087	1.45669e-12	7.71315e-05
HPR	rs7037295	10.3035	1.47759e-12	7.81812e-05
FAM104A	rs6133090	-10.2967	1.50551e-12	7.9601e-05
PMP2	rs115843958	10.2836	1.5605e-12	8.23887e-05
PMP2	rs114495036	10.2836	1.5605e-12	8.23887e-05
PJA2	rs10809784	-10.2795	1.57817e-12	8.3201e-05
PJA2	rs10960688	-10.2795	1.57817e-12	8.3201e-05
ACTA1	rs11854068	10.2757	1.59461e-12	8.40069e-05
HPR	rs57999206	10.2746	1.59929e-12	8.41926e-05
HBA2	rs7023067	-10.2631	1.65068e-12	8.67729e-05
HBA2	rs13037391	-10.2631	1.65068e-12	8.67729e-05
FAM104A	rs60998954	-10.245	1.73479e-12	9.10628e-05
FAM104A	rs6958515	-10.245	1.73479e-12	9.10628e-05
PITX1	rs6585307	10.2168	1.87477e-12	9.67247e-05
FAM104A	rs6139322	-10.2148	1.88517e-12	9.67247e-05
FAM104A	rs78079879	-10.2148	1.88517e-12	9.67247e-05
FAM104A	20-4120605	-10.2148	1.88517e-12	9.67247e-05
HPR	rs74081320	10.2132	1.8931e-12	9.67247e-05
HPR	rs74081325	10.2132	1.8931e-12	9.67247e-05
HPR	13-62145545	10.2132	1.8931e-12	9.67247e-05
HPR	rs114209132	10.2132	1.8931e-12	9.67247e-05
HPR	rs56014850	10.2132	1.8931e-12	9.67247e-05
HPR	rs74081341	10.2132	1.8931e-12	9.67247e-05
HPR	rs74081347	10.2132	1.8931e-12	9.67247e-05
HPR	rs74081348	10.2132	1.8931e-12	9.67247e-05
HPR	rs78242072	10.2132	1.8931e-12	9.67247e-05
HPR	rs74081365	10.2132	1.8931e-12	9.67247e-05
HPR	rs77115281	10.2132	1.8931e-12	9.67247e-05
HPR	rs74081386	10.2132	1.8931e-12	9.67247e-05
HPR	rs74081396	10.2132	1.8931e-12	9.67247e-05
HPR	rs74081206	10.2132	1.8931e-12	9.67247e-05
HPR	rs74081207	10.2132	1.8931e-12	9.67247e-05
HPR	rs74081210	10.2132	1.8931e-12	9.67247e-05
HPR	rs74081231	10.2132	1.8931e-12	9.67247e-05
HPR	rs115501042	10.2132	1.8931e-12	9.67247e-05
HPR	rs74081276	10.2132	1.8931e-12	9.67247e-05
HPR	rs79101413	10.2132	1.8931e-12	9.67247e-05
HPR	rs74081610	10.2132	1.8931e-12	9.67247e-05
HPR	13-62318418	10.2132	1.8931e-12	9.67247e-05
HPR	rs74081615	10.2132	1.8931e-12	9.67247e-05
HPR	rs74081629	10.2132	1.8931e-12	9.67247e-05
HPR	rs74081635	10.2132	1.8931e-12	9.67247e-05
HPR	rs74081648	10.2132	1.8931e-12	9.67247e-05
HPR	13-62359227	10.2132	1.8931e-12	9.67247e-05
HPR	13-62359420	10.2132	1.8931e-12	9.67247e-05
HPR	rs56874011	10.2132	1.8931e-12	9.67247e-05
HPR	rs114353513	10.2132	1.8931e-12	9.67247e-05
HPR	rs74081652	10.2132	1.8931e-12	9.67247e-05
HPR	13-62380306	10.2132	1.8931e-12	9.67247e-05
HPR	rs74081655	10.2132	1.8931e-12	9.67247e-05
HPR	rs1332399	10.2132	1.8931e-12	9.67247e-05
FAM104A	rs58449444	-10.2094	1.91319e-12	9.76827e-05
HPR	rs10458793	10.2039	1.9426e-12	9.86315e-05
HPR	rs10458794	10.2039	1.9426e-12	9.86315e-05
HPR	rs11252627	10.2039	1.9426e-12	9.86315e-05
HPR	rs74081689	10.2039	1.9426e-12	9.86315e-05
HPR	rs74081695	10.2039	1.9426e-12	9.86315e-05
HPR	rs74081700	10.2039	1.9426e-12	9.86315e-05
HPR	rs74082007	10.2039	1.9426e-12	9.86315e-05
HPR	rs36093472	10.2039	1.9426e-12	9.86315e-05
AIFM3	rs72986232	10.1971	1.97906e-12	0.000100134
AIFM3	rs72986234	10.1971	1.97906e-12	0.000100134
AIFM3	rs72986238	10.1971	1.97906e-12	0.000100134
AIFM3	rs72986239	10.1971	1.97906e-12	0.000100134
AIFM3	rs72986240	10.1971	1.97906e-12	0.000100134
HLA-DRB1	rs9271146	10.1864	2.03807e-12	0.000103048
HPR	rs10904307	10.1746	2.10583e-12	0.0001064
HPR	rs112513779	10.1596	2.19433e-12	0.00011028
HPR	rs73517629	10.1596	2.19433e-12	0.00011028
AKR7A2	rs74101157	-10.1549	2.22349e-12	0.00011028
AKR7A2	rs41286805	-10.1549	2.22349e-12	0.00011028
AKR7A2	rs74101184	-10.1549	2.22349e-12	0.00011028
AKR7A2	rs74101186	-10.1549	2.22349e-12	0.00011028
AKR7A2	rs75875638	-10.1549	2.22349e-12	0.00011028
AKR7A2	1-93025224	-10.1549	2.22349e-12	0.00011028
AKR7A2	rs76694097	-10.1549	2.22349e-12	0.00011028
AKR7A2	rs77118964	-10.1549	2.22349e-12	0.00011028
AKR7A2	1-93055868	-10.1549	2.22349e-12	0.00011028
AKR7A2	1-93056361	-10.1549	2.22349e-12	0.00011028
AKR7A2	1-93057795	-10.1549	2.22349e-12	0.00011028
AKR7A2	1-93058303	-10.1549	2.22349e-12	0.00011028
AKR7A2	rs57782462	-10.1549	2.22349e-12	0.00011028
AKR7A2	rs56172716	-10.1549	2.22349e-12	0.00011028
AKR7A2	rs74102948	-10.1549	2.22349e-12	0.00011028
AKR7A2	rs59459727	-10.1549	2.22349e-12	0.00011028
AKR7A2	rs74102953	-10.1549	2.22349e-12	0.00011028
AKR7A2	rs79460742	-10.1549	2.22349e-12	0.00011028
AKR7A2	rs74101310	-10.1549	2.22349e-12	0.00011028
AKR7A2	1-93182873	-10.1549	2.22349e-12	0.00011028
AKR7A2	1-93186043	-10.1549	2.22349e-12	0.00011028
AKR7A2	rs80180605	-10.1549	2.22349e-12	0.00011028
AKR7A2	rs60842823	-10.1549	2.22349e-12	0.00011028
AKR7A2	rs79730360	-10.1549	2.22349e-12	0.00011028
AKR7A2	rs78701516	-10.1549	2.22349e-12	0.00011028
EDNRB	20-2927277	10.1473	2.27022e-12	0.000112521
FOXQ1	rs12633909	10.1267	2.40328e-12	0.000118954
FOXQ1	rs80228550	10.1267	2.40328e-12	0.000118954
HPR	rs17053232	10.1175	2.46498e-12	0.000121925
AIFM3	rs76036271	10.1118	2.50402e-12	0.000122034
AIFM3	2-14829585	10.1118	2.50402e-12	0.000122034
AIFM3	rs116343311	10.1118	2.50402e-12	0.000122034
AIFM3	rs1816504	10.1118	2.50402e-12	0.000122034
AIFM3	rs1816502	10.1118	2.50402e-12	0.000122034
AIFM3	rs79319869	10.1118	2.50402e-12	0.000122034
AIFM3	rs77003279	10.1118	2.50402e-12	0.000122034
AIFM3	rs74342021	10.1118	2.50402e-12	0.000122034
AIFM3	rs78241030	10.1118	2.50402e-12	0.000122034
AIFM3	rs78853581	10.1118	2.50402e-12	0.000122034
AIFM3	rs1897913	10.1118	2.50402e-12	0.000122034
AIFM3	rs1897914	10.1118	2.50402e-12	0.000122034
AIFM3	rs77314460	10.1118	2.50402e-12	0.000122034
AIFM3	rs116645336	10.1118	2.50402e-12	0.000122034
AIFM3	rs116427849	10.1118	2.50402e-12	0.000122034
AIFM3	rs75532648	10.1118	2.50402e-12	0.000122034
AIFM3	rs74831923	10.1118	2.50402e-12	0.000122034
AIFM3	rs4374334	10.1118	2.50402e-12	0.000122034
AIFM3	rs1434982	10.1118	2.50402e-12	0.000122034
AIFM3	rs75071804	10.1118	2.50402e-12	0.000122034
AIFM3	rs78450671	10.1118	2.50402e-12	0.000122034
AIFM3	rs76816926	10.1118	2.50402e-12	0.000122034
SPDYA	rs7745826	10.0954	2.62015e-12	0.000127608
LAIR2	rs4541009	10.0922	2.64359e-12	0.000128663
HPR	rs73507016	10.0886	2.67009e-12	0.000129521
HPR	rs73507022	10.0886	2.67009e-12	0.000129521
HPR	rs73507026	10.0886	2.67009e-12	0.000129521
HPR	rs73515578	10.0886	2.67009e-12	0.000129521
HPR	rs74905609	10.0886	2.67009e-12	0.000129521
HPR	rs2837995	10.0834	2.70895e-12	0.000131319
SYTL4	20-2927277	10.0816	2.72236e-12	0.000131881
ASCC1	rs6133090	-10.0738	2.78205e-12	0.000134106
FAM104A	rs4877204	-10.0727	2.79038e-12	0.000134106
FAM104A	rs4877647	-10.0727	2.79038e-12	0.000134106
FAM104A	rs73647630	-10.0727	2.79038e-12	0.000134106
FAM104A	rs4877648	-10.0727	2.79038e-12	0.000134106
FAM104A	rs73647631	-10.0727	2.79038e-12	0.000134106
FAM104A	rs56964684	-10.0727	2.79038e-12	0.000134106
FAM104A	rs73647632	-10.0727	2.79038e-12	0.000134106
FAM104A	rs17084631	-10.0727	2.79038e-12	0.000134106
FAM104A	rs61307882	-10.0727	2.79038e-12	0.000134106
FAM104A	rs60447685	-10.0727	2.79038e-12	0.000134106
FAM104A	rs60743667	-10.0727	2.79038e-12	0.000134106
FAM83D	rs79468931	10.0696	2.8145e-12	0.000134998
FAM83D	rs6050016	10.0696	2.8145e-12	0.000134998
FAM83D	rs914306	10.0696	2.8145e-12	0.000134998
LAIR2	rs8049529	10.064	2.8582e-12	0.000137004
AIFM3	rs8126093	10.0477	2.99097e-12	0.000143179
AIFM3	rs34543355	10.0477	2.99097e-12	0.000143179
LAIR2	rs115134685	10.0405	3.05101e-12	0.000145958
HPR	rs72582242	10.0335	3.11065e-12	0.000148713
HPR	rs57544736	10.0278	3.16035e-12	0.000150273
HPR	rs73558440	10.0278	3.16035e-12	0.000150273
HPR	rs73558441	10.0278	3.16035e-12	0.000150273
HPR	8-25073681	10.0278	3.16035e-12	0.000150273
HPR	rs73558444	10.0278	3.16035e-12	0.000150273
HPR	rs73558450	10.0278	3.16035e-12	0.000150273
CHP2	rs76036271	10.0232	3.20102e-12	0.000150273
CHP2	2-14829585	10.0232	3.20102e-12	0.000150273
CHP2	rs116343311	10.0232	3.20102e-12	0.000150273
CHP2	rs1816504	10.0232	3.20102e-12	0.000150273
CHP2	rs1816502	10.0232	3.20102e-12	0.000150273
CHP2	rs79319869	10.0232	3.20102e-12	0.000150273
CHP2	rs77003279	10.0232	3.20102e-12	0.000150273
CHP2	rs74342021	10.0232	3.20102e-12	0.000150273
CHP2	rs78241030	10.0232	3.20102e-12	0.000150273
CHP2	rs78853581	10.0232	3.20102e-12	0.000150273
CHP2	rs1897913	10.0232	3.20102e-12	0.000150273
CHP2	rs1897914	10.0232	3.20102e-12	0.000150273
CHP2	rs77314460	10.0232	3.20102e-12	0.000150273
CHP2	rs116645336	10.0232	3.20102e-12	0.000150273
CHP2	rs116427849	10.0232	3.20102e-12	0.000150273
CHP2	rs75532648	10.0232	3.20102e-12	0.000150273
CHP2	rs74831923	10.0232	3.20102e-12	0.000150273
CHP2	rs4374334	10.0232	3.20102e-12	0.000150273
CHP2	rs1434982	10.0232	3.20102e-12	0.000150273
CHP2	rs75071804	10.0232	3.20102e-12	0.000150273
CHP2	rs78450671	10.0232	3.20102e-12	0.000150273
CHP2	rs76816926	10.0232	3.20102e-12	0.000150273
HPR	rs115076016	10.0036	3.38045e-12	0.000158594
HPR	rs115989150	9.99772	3.43582e-12	0.000160468
HPR	rs75902821	9.99772	3.43582e-12	0.000160468
HPR	rs79204855	9.99772	3.43582e-12	0.000160468
HPR	rs115121295	9.99772	3.43582e-12	0.000160468
HPR	rs114056452	9.99772	3.43582e-12	0.000160468
HPR	rs77074986	9.99772	3.43582e-12	0.000160468
HPR	rs4140777	9.99772	3.43582e-12	0.000160468
FAM104A	1-212836453	-9.99501	3.46185e-12	0.000160859
FAM104A	rs16851145	-9.99501	3.46185e-12	0.000160859
FAM104A	rs72657113	-9.99501	3.46185e-12	0.000160859
FAM104A	rs67158675	-9.99501	3.46185e-12	0.000160859
FAM104A	6-17121423	-9.99501	3.46185e-12	0.000160859
FAM104A	6-17177910	-9.99501	3.46185e-12	0.000160859
FAM104A	6-17181186	-9.99501	3.46185e-12	0.000160859
FAM104A	rs74593053	-9.99501	3.46185e-12	0.000160859
SLC6A13	20-2927277	9.98849	3.5251e-12	0.000163694
SPDYA	rs73114747	9.98055	3.60388e-12	0.000167139
SPDYA	rs113853051	9.98055	3.60388e-12	0.000167139
FAM104A	rs115978267	-9.97568	3.653e-12	0.000169094
FAM104A	rs76765458	-9.97568	3.653e-12	0.000169094
FAM104A	1-94903626	-9.97568	3.653e-12	0.000169094
HPR	rs9524041	9.96729	3.73932e-12	0.00017298
HPR	rs115734134	9.96672	3.74524e-12	0.000173144
ACSS1	20-2927277	9.96322	3.78194e-12	0.00017473
SPDYA	rs34015154	9.96176	3.79729e-12	0.000174774
SPDYA	rs116676523	9.96176	3.79729e-12	0.000174774
SPDYA	rs7644565	9.96176	3.79729e-12	0.000174774
SPDYA	rs77029806	9.96176	3.79729e-12	0.000174774
SPDYA	rs115404706	9.96176	3.79729e-12	0.000174774
SPDYA	rs35932546	9.96176	3.79729e-12	0.000174774
CIDEC	rs113189864	9.9613	3.80224e-12	0.000174891
FAM104A	rs75819056	-9.95802	3.83707e-12	0.000176049
FAM104A	rs75242089	-9.95802	3.83707e-12	0.000176049
FAM104A	rs75338920	-9.95802	3.83707e-12	0.000176049
FAM104A	rs7763598	-9.95802	3.83707e-12	0.000176049
FAM104A	rs28718131	-9.95757	3.84189e-12	0.000176159
SPDYA	rs73733831	9.93446	4.09748e-12	0.00018776
ASCC1	rs6139322	-9.92918	4.15824e-12	0.000190038
ASCC1	rs78079879	-9.92918	4.15824e-12	0.000190038
ASCC1	20-4120605	-9.92918	4.15824e-12	0.000190038
FAM104A	rs72960105	-9.92833	4.16807e-12	0.000190038
FAM104A	11-25923509	-9.92833	4.16807e-12	0.000190038
FAM104A	rs10482885	-9.92833	4.16807e-12	0.000190038
FAM104A	rs76685304	-9.92833	4.16807e-12	0.000190038
FAM104A	rs79822096	-9.92833	4.16807e-12	0.000190038
PVALB	rs62245035	9.92691	4.18456e-12	0.000190607
PVALB	rs72986232	9.92592	4.19622e-12	0.000190607
PVALB	rs72986234	9.92592	4.19622e-12	0.000190607
PVALB	rs72986238	9.92592	4.19622e-12	0.000190607
PVALB	rs72986239	9.92592	4.19622e-12	0.000190607
PVALB	rs72986240	9.92592	4.19622e-12	0.000190607
SPDYA	rs73674055	9.9247	4.21049e-12	0.000191016
SPDYA	rs117838915	9.9247	4.21049e-12	0.000191016
FAM104A	rs1126700	-9.9244	4.21397e-12	0.000191055
PPP1R1B	20-2927277	9.90943	4.39378e-12	0.0001972
PVALB	rs76036271	9.90665	4.42795e-12	0.0001972
PVALB	2-14829585	9.90665	4.42795e-12	0.0001972
PVALB	rs116343311	9.90665	4.42795e-12	0.0001972
PVALB	rs1816504	9.90665	4.42795e-12	0.0001972
PVALB	rs1816502	9.90665	4.42795e-12	0.0001972
PVALB	rs79319869	9.90665	4.42795e-12	0.0001972
PVALB	rs77003279	9.90665	4.42795e-12	0.0001972
PVALB	rs74342021	9.90665	4.42795e-12	0.0001972
PVALB	rs78241030	9.90665	4.42795e-12	0.0001972
PVALB	rs78853581	9.90665	4.42795e-12	0.0001972
PVALB	rs1897913	9.90665	4.42795e-12	0.0001972
PVALB	rs1897914	9.90665	4.42795e-12	0.0001972
PVALB	rs77314460	9.90665	4.42795e-12	0.0001972
PVALB	rs116645336	9.90665	4.42795e-12	0.0001972
PVALB	rs116427849	9.90665	4.42795e-12	0.0001972
PVALB	rs75532648	9.90665	4.42795e-12	0.0001972
PVALB	rs74831923	9.90665	4.42795e-12	0.0001972
PVALB	rs4374334	9.90665	4.42795e-12	0.0001972
PVALB	rs1434982	9.90665	4.42795e-12	0.0001972
PVALB	rs75071804	9.90665	4.42795e-12	0.0001972
PVALB	rs78450671	9.90665	4.42795e-12	0.0001972
PVALB	rs76816926	9.90665	4.42795e-12	0.0001972
SPDYA	rs75811364	9.90462	4.45315e-12	0.0001972
SPDYA	22-34229884	9.90462	4.45315e-12	0.0001972
SLC22A6	20-2927277	9.90406	4.46003e-12	0.0001972
SPDYA	rs73303859	9.90299	4.47345e-12	0.0001972
SPDYA	rs73303870	9.90299	4.47345e-12	0.0001972
SPDYA	rs75763645	9.90299	4.47345e-12	0.0001972
SPDYA	rs118111352	9.90299	4.47345e-12	0.0001972
CIDEC	rs55807020	9.90222	4.48308e-12	0.0001972
CIDEC	rs77131837	9.90222	4.48308e-12	0.0001972
HPR	rs1527687	9.90174	4.48911e-12	0.0001972
HPR	rs1578423	9.90174	4.48911e-12	0.0001972
HPR	rs6458510	9.90174	4.48911e-12	0.0001972
HPR	rs4714945	9.90174	4.48911e-12	0.0001972
HPR	rs2178053	9.90174	4.48911e-12	0.0001972
HPR	rs806512	9.90174	4.48911e-12	0.0001972
HPR	rs806509	9.90174	4.48911e-12	0.0001972
HPR	rs806508	9.90174	4.48911e-12	0.0001972
HPR	rs806507	9.90174	4.48911e-12	0.0001972
HPR	rs806502	9.90174	4.48911e-12	0.0001972
HPR	rs1738305	9.90174	4.48911e-12	0.0001972
HPR	rs1090734	9.90174	4.48911e-12	0.0001972
HPR	rs806488	9.90174	4.48911e-12	0.0001972
HPR	rs806487	9.90174	4.48911e-12	0.0001972
HPR	rs1091947	9.90174	4.48911e-12	0.0001972
HPR	rs1090733	9.90174	4.48911e-12	0.0001972
HPR	rs1727586	9.90174	4.48911e-12	0.0001972
HPR	rs73463109	9.90174	4.48911e-12	0.0001972
HPR	rs9296497	9.90174	4.48911e-12	0.0001972
FAM104A	3-60212093	-9.90165	4.49024e-12	0.0001972
CHP2	rs72986232	9.89734	4.54452e-12	0.000198984
CHP2	rs72986234	9.89734	4.54452e-12	0.000198984
CHP2	rs72986238	9.89734	4.54452e-12	0.000198984
CHP2	rs72986239	9.89734	4.54452e-12	0.000198984
CHP2	rs72986240	9.89734	4.54452e-12	0.000198984
PRODH	20-2927277	9.89033	4.63441e-12	0.000202798
SPDYA	rs35373013	9.88869	4.6557e-12	0.000203607
HPR	4-100036582	9.88602	4.69056e-12	0.000204001
PJA2	rs1346599	-9.88234	4.73905e-12	0.000204001
PJA2	rs1981987	-9.88234	4.73905e-12	0.000204001
PJA2	rs1429127	-9.88234	4.73905e-12	0.000204001
PJA2	rs1005771	-9.88234	4.73905e-12	0.000204001
ASCC1	rs60998954	-9.88221	4.74072e-12	0.000204001
ASCC1	rs6958515	-9.88221	4.74072e-12	0.000204001
CHP2	rs62245035	9.88114	4.75497e-12	0.000204001
NPM2	20-2927277	9.88031	4.76603e-12	0.000204001
HPR	rs35912963	9.87938	4.77846e-12	0.000204001
HPR	rs13062535	9.87938	4.77846e-12	0.000204001
PJA2	rs7694172	-9.87763	4.80185e-12	0.000204001
PJA2	rs2714904	-9.87763	4.80185e-12	0.000204001
PJA2	rs2115561	-9.87763	4.80185e-12	0.000204001
HPR	rs78958106	9.87103	4.89129e-12	0.000204001
SPDYA	rs2195262	9.86914	4.91725e-12	0.000204001
SPDYA	rs112569308	9.86822	4.92985e-12	0.000204001
SORD	4-143659528	9.8661	4.95922e-12	0.000204001
SPDYA	rs12356344	9.86309	5.00113e-12	0.000204001
SPDYA	rs78633874	9.85015	5.18549e-12	0.000204001
SPDYA	rs76011786	9.85015	5.18549e-12	0.000204001
SPDYA	rs79184674	9.85015	5.18549e-12	0.000204001
SPDYA	rs77854582	9.85015	5.18549e-12	0.000204001
SPDYA	rs118097912	9.85015	5.18549e-12	0.000204001
SPDYA	rs77774038	9.85015	5.18549e-12	0.000204001
SPDYA	rs80292211	9.85015	5.18549e-12	0.000204001
SPDYA	rs78845820	9.85015	5.18549e-12	0.000204001
SPDYA	rs77629107	9.85015	5.18549e-12	0.000204001
SPDYA	rs80058903	9.85015	5.18549e-12	0.000204001
SPDYA	rs77653302	9.85015	5.18549e-12	0.000204001
SPDYA	rs79421858	9.85015	5.18549e-12	0.000204001
SPDYA	rs77779909	9.85015	5.18549e-12	0.000204001
SPDYA	rs77153080	9.85015	5.18549e-12	0.000204001
SPDYA	rs78521289	9.85015	5.18549e-12	0.000204001
SPDYA	rs76674773	9.85015	5.18549e-12	0.000204001
SPDYA	rs80001666	9.85015	5.18549e-12	0.000204001
SPDYA	rs79152266	9.85015	5.18549e-12	0.000204001
SPDYA	rs78378242	9.85015	5.18549e-12	0.000204001
SPDYA	rs77014522	9.85015	5.18549e-12	0.000204001
SPDYA	rs75180141	9.85015	5.18549e-12	0.000204001
SPDYA	rs80211470	9.85015	5.18549e-12	0.000204001
SPDYA	rs75370500	9.85015	5.18549e-12	0.000204001
SPDYA	rs77246698	9.85015	5.18549e-12	0.000204001
SPDYA	rs78429724	9.85015	5.18549e-12	0.000204001
SPDYA	rs79012140	9.85015	5.18549e-12	0.000204001
SPDYA	rs79115182	9.85015	5.18549e-12	0.000204001
SPDYA	rs79988163	9.85015	5.18549e-12	0.000204001
SPDYA	rs74831565	9.85015	5.18549e-12	0.000204001
SPDYA	rs79432234	9.85015	5.18549e-12	0.000204001
SPDYA	rs77598461	9.85015	5.18549e-12	0.000204001
SPDYA	rs76285120	9.85015	5.18549e-12	0.000204001
SPDYA	rs78157003	9.85015	5.18549e-12	0.000204001
SPDYA	rs79043807	9.85015	5.18549e-12	0.000204001
SPDYA	rs79408561	9.85015	5.18549e-12	0.000204001
SPDYA	rs61316449	9.85015	5.18549e-12	0.000204001
SPDYA	rs60717679	9.85015	5.18549e-12	0.000204001
SPDYA	rs58886764	9.85015	5.18549e-12	0.000204001
SPDYA	rs76034738	9.85015	5.18549e-12	0.000204001
SPDYA	rs78217844	9.85015	5.18549e-12	0.000204001
SPDYA	rs59021704	9.85015	5.18549e-12	0.000204001
SPDYA	rs78035321	9.85015	5.18549e-12	0.000204001
SPDYA	rs77985464	9.85015	5.18549e-12	0.000204001
SPDYA	rs78772166	9.85015	5.18549e-12	0.000204001
SPDYA	rs76117070	9.85015	5.18549e-12	0.000204001
SPDYA	rs74752624	9.85015	5.18549e-12	0.000204001
SPDYA	rs78584928	9.85015	5.18549e-12	0.000204001
SPDYA	rs76144317	9.85015	5.18549e-12	0.000204001
SPDYA	rs74881008	9.85015	5.18549e-12	0.000204001
SPDYA	rs75972105	9.85015	5.18549e-12	0.000204001
SPDYA	rs77797976	9.85015	5.18549e-12	0.000204001
SPDYA	rs77273170	9.85015	5.18549e-12	0.000204001
SPDYA	rs80261792	9.85015	5.18549e-12	0.000204001
SPDYA	rs78973382	9.85015	5.18549e-12	0.000204001
SPDYA	rs77539695	9.85015	5.18549e-12	0.000204001
SPDYA	rs76132281	9.85015	5.18549e-12	0.000204001
SPDYA	rs79633729	9.85015	5.18549e-12	0.000204001
SPDYA	rs80014000	9.85015	5.18549e-12	0.000204001
SPDYA	rs74557088	9.85015	5.18549e-12	0.000204001
SPDYA	rs78615337	9.85015	5.18549e-12	0.000204001
SPDYA	rs116946567	9.85015	5.18549e-12	0.000204001
SPDYA	rs77636775	9.85015	5.18549e-12	0.000204001
SPDYA	rs79858512	9.85015	5.18549e-12	0.000204001
SPDYA	rs79338691	9.85015	5.18549e-12	0.000204001
SPDYA	rs74858487	9.85015	5.18549e-12	0.000204001
SPDYA	rs79523689	9.85015	5.18549e-12	0.000204001
SPDYA	rs78276534	9.85015	5.18549e-12	0.000204001
SPDYA	rs12747430	9.85015	5.18549e-12	0.000204001
SPDYA	rs77922046	9.85015	5.18549e-12	0.000204001
SPDYA	rs79518253	9.85015	5.18549e-12	0.000204001
SPDYA	rs58658794	9.85015	5.18549e-12	0.000204001
SPDYA	rs74873327	9.85015	5.18549e-12	0.000204001
SPDYA	rs57955693	9.85015	5.18549e-12	0.000204001
SPDYA	rs55857117	9.85015	5.18549e-12	0.000204001
SPDYA	rs79839673	9.85015	5.18549e-12	0.000204001
SPDYA	rs78463970	9.85015	5.18549e-12	0.000204001
SPDYA	rs56187142	9.85015	5.18549e-12	0.000204001
SPDYA	rs55825812	9.85015	5.18549e-12	0.000204001
SPDYA	rs55812833	9.85015	5.18549e-12	0.000204001
SPDYA	rs113049608	9.85015	5.18549e-12	0.000204001
SPDYA	rs75563996	9.85015	5.18549e-12	0.000204001
SPDYA	rs75630595	9.85015	5.18549e-12	0.000204001
SPDYA	1-214746825	9.85015	5.18549e-12	0.000204001
SPDYA	2-17320078	9.85015	5.18549e-12	0.000204001
SPDYA	rs72875810	9.85015	5.18549e-12	0.000204001
SPDYA	rs55848612	9.85015	5.18549e-12	0.000204001
SPDYA	3-178851142	9.85015	5.18549e-12	0.000204001
SPDYA	rs79372513	9.85015	5.18549e-12	0.000204001
SPDYA	rs114036265	9.85015	5.18549e-12	0.000204001
SPDYA	rs116518020	9.85015	5.18549e-12	0.000204001
SPDYA	4-7783787	9.85015	5.18549e-12	0.000204001
SPDYA	rs111658476	9.85015	5.18549e-12	0.000204001
SPDYA	rs115530757	9.85015	5.18549e-12	0.000204001
SPDYA	rs116689147	9.85015	5.18549e-12	0.000204001
SPDYA	4-7805326	9.85015	5.18549e-12	0.000204001
SPDYA	4-7811573	9.85015	5.18549e-12	0.000204001
SPDYA	rs115322959	9.85015	5.18549e-12	0.000204001
SPDYA	rs115121480	9.85015	5.18549e-12	0.000204001
SPDYA	4-7819069	9.85015	5.18549e-12	0.000204001
SPDYA	rs115026199	9.85015	5.18549e-12	0.000204001
SPDYA	rs116747526	9.85015	5.18549e-12	0.000204001
SPDYA	rs79699679	9.85015	5.18549e-12	0.000204001
SPDYA	rs114283770	9.85015	5.18549e-12	0.000204001
SPDYA	4-7837548	9.85015	5.18549e-12	0.000204001
SPDYA	4-7838537	9.85015	5.18549e-12	0.000204001
SPDYA	rs114203572	9.85015	5.18549e-12	0.000204001
SPDYA	4-7853763	9.85015	5.18549e-12	0.000204001
SPDYA	rs75384505	9.85015	5.18549e-12	0.000204001
SPDYA	rs114913532	9.85015	5.18549e-12	0.000204001
SPDYA	rs115926555	9.85015	5.18549e-12	0.000204001
SPDYA	rs115070899	9.85015	5.18549e-12	0.000204001
SPDYA	rs115146130	9.85015	5.18549e-12	0.000204001
SPDYA	rs116342695	9.85015	5.18549e-12	0.000204001
SPDYA	4-7903750	9.85015	5.18549e-12	0.000204001
SPDYA	rs114279337	9.85015	5.18549e-12	0.000204001
SPDYA	rs6828400	9.85015	5.18549e-12	0.000204001
SPDYA	rs11945233	9.85015	5.18549e-12	0.000204001
SPDYA	5-34603118	9.85015	5.18549e-12	0.000204001
SPDYA	5-66896153	9.85015	5.18549e-12	0.000204001
SPDYA	rs11948563	9.85015	5.18549e-12	0.000204001
SPDYA	6-71619771	9.85015	5.18549e-12	0.000204001
SPDYA	rs7838880	9.85015	5.18549e-12	0.000204001
SPDYA	8-25397068	9.85015	5.18549e-12	0.000204001
SPDYA	8-25414962	9.85015	5.18549e-12	0.000204001
SPDYA	rs117951645	9.85015	5.18549e-12	0.000204001
SPDYA	rs113434030	9.85015	5.18549e-12	0.000204001
SPDYA	rs57156946	9.85015	5.18549e-12	0.000204001
SPDYA	rs75164893	9.85015	5.18549e-12	0.000204001
SPDYA	8-138207442	9.85015	5.18549e-12	0.000204001
SPDYA	rs77753445	9.85015	5.18549e-12	0.000204001
SPDYA	9-106395522	9.85015	5.18549e-12	0.000204001
SPDYA	rs10990855	9.85015	5.18549e-12	0.000204001
SPDYA	rs12156502	9.85015	5.18549e-12	0.000204001
SPDYA	rs4401928	9.85015	5.18549e-12	0.000204001
SPDYA	rs2173544	9.85015	5.18549e-12	0.000204001
SPDYA	rs10990865	9.85015	5.18549e-12	0.000204001
SPDYA	rs10990866	9.85015	5.18549e-12	0.000204001
SPDYA	rs111500684	9.85015	5.18549e-12	0.000204001
SPDYA	rs75530123	9.85015	5.18549e-12	0.000204001
SPDYA	rs10990867	9.85015	5.18549e-12	0.000204001
SPDYA	rs10990871	9.85015	5.18549e-12	0.000204001
SPDYA	12-82505413	9.85015	5.18549e-12	0.000204001
SPDYA	12-82529893	9.85015	5.18549e-12	0.000204001
SPDYA	rs78271555	9.85015	5.18549e-12	0.000204001
SPDYA	rs116949884	9.85015	5.18549e-12	0.000204001
SPDYA	12-105872843	9.85015	5.18549e-12	0.000204001
SPDYA	rs16945042	9.85015	5.18549e-12	0.000204001
SPDYA	rs7180790	9.85015	5.18549e-12	0.000204001
SPDYA	rs62025904	9.85015	5.18549e-12	0.000204001
SPDYA	rs76619926	9.85015	5.18549e-12	0.000204001
SPDYA	rs2159390	9.85015	5.18549e-12	0.000204001
SPDYA	18-69057390	9.85015	5.18549e-12	0.000204001
SPDYA	rs62103012	9.85015	5.18549e-12	0.000204001
SPDYA	rs62103013	9.85015	5.18549e-12	0.000204001
SPDYA	rs62103014	9.85015	5.18549e-12	0.000204001
SPDYA	rs59068045	9.85015	5.18549e-12	0.000204001
SPDYA	rs76371753	9.85015	5.18549e-12	0.000204001
SPDYA	rs80199623	9.85015	5.18549e-12	0.000204001
SPDYA	rs77386018	9.85015	5.18549e-12	0.000204001
SPDYA	rs75444876	9.85015	5.18549e-12	0.000204001
SPDYA	21-24255438	9.85015	5.18549e-12	0.000204001
SPDYA	rs10482930	9.85015	5.18549e-12	0.000204001
SPDYA	21-24267898	9.85015	5.18549e-12	0.000204001
SPDYA	21-24267938	9.85015	5.18549e-12	0.000204001
SPDYA	rs78089750	9.85015	5.18549e-12	0.000204001
SPDYA	rs78523406	9.85015	5.18549e-12	0.000204001
SPDYA	rs75401349	9.85015	5.18549e-12	0.000204001
TNNT2	20-2927277	9.84468	5.26545e-12	0.000207035
SPDYA	rs72800208	9.84213	5.30325e-12	0.000208409
FOXQ1	rs62355520	9.83957	5.34141e-12	0.000209456
FOXQ1	rs4425481	9.83957	5.34141e-12	0.000209456
FOXQ1	rs55932267	9.83957	5.34141e-12	0.000209456
FOXQ1	5-35189664	9.83957	5.34141e-12	0.000209456
PITX1	rs73653458	9.82825	5.51339e-12	0.000216084
SORD	rs7657937	9.82588	5.55018e-12	0.000217409
SPDYA	4-92238773	9.82517	5.56125e-12	0.000217726
SPDYA	rs76528269	9.81897	5.65874e-12	0.000221423
SPDYA	rs73765250	9.80904	5.8185e-12	0.000225615
SPDYA	rs56833369	9.80904	5.8185e-12	0.000225615
SPDYA	rs16874769	9.80904	5.8185e-12	0.000225615
SPDYA	rs73765253	9.80904	5.8185e-12	0.000225615
SPDYA	rs56764161	9.80904	5.8185e-12	0.000225615
SPDYA	rs10990862	9.80904	5.8185e-12	0.000225615
SPDYA	rs10990868	9.80904	5.8185e-12	0.000225615
SPDYA	rs10990884	9.80904	5.8185e-12	0.000225615
SPDYA	rs112021322	9.80904	5.8185e-12	0.000225615
SPDYA	rs10990893	9.80904	5.8185e-12	0.000225615
SPDYA	rs12378788	9.80904	5.8185e-12	0.000225615
SPDYA	rs12378923	9.80904	5.8185e-12	0.000225615
SPDYA	rs10990905	9.80904	5.8185e-12	0.000225615
SPDYA	rs10990914	9.80904	5.8185e-12	0.000225615
SPDYA	rs10990916	9.80904	5.8185e-12	0.000225615
SPDYA	rs112151109	9.80904	5.8185e-12	0.000225615
SPDYA	rs75510088	9.80904	5.8185e-12	0.000225615
SPDYA	rs76121333	9.80418	5.89825e-12	0.000227979
SPDYA	rs3765984	9.80418	5.89825e-12	0.000227979
SPDYA	rs3820041	9.80418	5.89825e-12	0.000227979
SPDYA	rs78327443	9.80418	5.89825e-12	0.000227979
SPDYA	rs80159949	9.80418	5.89825e-12	0.000227979
SPDYA	rs5744303	9.80418	5.89825e-12	0.000227979
SPDYA	rs11931230	9.79651	6.02664e-12	0.000232818
SPDYA	rs78473412	9.78724	6.18531e-12	0.000238695
SPDYA	7-107806903	9.78724	6.18531e-12	0.000238695
PITX1	6-30049788	9.78284	6.26235e-12	0.000241157
PITX1	6-30053077	9.78284	6.26235e-12	0.000241157
PITX1	rs115985474	9.78284	6.26235e-12	0.000241157
PITX1	rs116675765	9.78284	6.26235e-12	0.000241157
FAM104A	rs115860514	-9.77639	6.37668e-12	0.000244651
FAM104A	rs9585712	-9.77639	6.37668e-12	0.000244651
FAM104A	rs9585713	-9.77639	6.37668e-12	0.000244651
FAM104A	rs9582494	-9.77639	6.37668e-12	0.000244651
FAM104A	rs9582495	-9.77639	6.37668e-12	0.000244651
FAM104A	rs78591730	-9.77639	6.37668e-12	0.000244651
CIDEC	rs112712083	9.77602	6.3833e-12	0.000244651
CIDEC	rs113556045	9.77602	6.3833e-12	0.000244651
CIDEC	rs111846205	9.77602	6.3833e-12	0.000244651
RPRML	rs76036271	9.77102	6.47355e-12	0.000245271
RPRML	2-14829585	9.77102	6.47355e-12	0.000245271
RPRML	rs116343311	9.77102	6.47355e-12	0.000245271
RPRML	rs1816504	9.77102	6.47355e-12	0.000245271
RPRML	rs1816502	9.77102	6.47355e-12	0.000245271
RPRML	rs79319869	9.77102	6.47355e-12	0.000245271
RPRML	rs77003279	9.77102	6.47355e-12	0.000245271
RPRML	rs74342021	9.77102	6.47355e-12	0.000245271
RPRML	rs78241030	9.77102	6.47355e-12	0.000245271
RPRML	rs78853581	9.77102	6.47355e-12	0.000245271
RPRML	rs1897913	9.77102	6.47355e-12	0.000245271
RPRML	rs1897914	9.77102	6.47355e-12	0.000245271
RPRML	rs77314460	9.77102	6.47355e-12	0.000245271
RPRML	rs116645336	9.77102	6.47355e-12	0.000245271
RPRML	rs116427849	9.77102	6.47355e-12	0.000245271
RPRML	rs75532648	9.77102	6.47355e-12	0.000245271
RPRML	rs74831923	9.77102	6.47355e-12	0.000245271
RPRML	rs4374334	9.77102	6.47355e-12	0.000245271
RPRML	rs1434982	9.77102	6.47355e-12	0.000245271
RPRML	rs75071804	9.77102	6.47355e-12	0.000245271
RPRML	rs78450671	9.77102	6.47355e-12	0.000245271
RPRML	rs76816926	9.77102	6.47355e-12	0.000245271
SPDYA	rs9915132	9.75162	6.8364e-12	0.00025875
SPDYA	rs9908618	9.75162	6.8364e-12	0.00025875
SPDYA	4-7757207	9.74852	6.89628e-12	0.000259132
SPDYA	rs77744646	9.74852	6.89628e-12	0.000259132
SPDYA	rs79301578	9.74852	6.89628e-12	0.000259132
SPDYA	rs115234272	9.74852	6.89628e-12	0.000259132
SPDYA	4-7770138	9.74852	6.89628e-12	0.000259132
SPDYA	rs116636612	9.74852	6.89628e-12	0.000259132
SPDYA	rs114035434	9.74852	6.89628e-12	0.000259132
SPDYA	rs61741095	9.74852	6.89628e-12	0.000259132
SPDYA	rs11538374	9.74852	6.89628e-12	0.000259132
SPDYA	rs6819001	9.74852	6.89628e-12	0.000259132
SPDYA	rs112386961	9.74852	6.89628e-12	0.000259132
SPDYA	rs80315362	9.74852	6.89628e-12	0.000259132
SPDYA	rs75967930	9.74852	6.89628e-12	0.000259132
SPDYA	rs10457578	9.74852	6.89628e-12	0.000259132
HPR	rs7958538	9.74035	7.05657e-12	0.000265018
SPDYA	5-152039326	9.73948	7.07384e-12	0.00026512
SPDYA	rs117009412	9.73948	7.07384e-12	0.00026512
SPDYA	rs117228859	9.73948	7.07384e-12	0.00026512
SPDYA	rs117697451	9.73948	7.07384e-12	0.00026512
SPDYA	rs76908573	9.73556	7.15232e-12	0.000267924
SPDYA	rs80097521	9.72916	7.28227e-12	0.000272651
ASCC1	rs58449444	-9.72502	7.36754e-12	0.000275702
SPDYA	rs117819890	9.72029	7.46631e-12	0.000279255
SPDYA	rs55653796	9.7159	7.55913e-12	0.00028157
SPDYA	rs11950494	9.7159	7.55913e-12	0.00028157
SPDYA	rs61737336	9.7159	7.55913e-12	0.00028157
SPDYA	rs56661940	9.7159	7.55913e-12	0.00028157
SPDYA	rs67514365	9.7159	7.55913e-12	0.00028157
SPDYA	rs67108891	9.7159	7.55913e-12	0.00028157
SPDYA	rs66810660	9.7159	7.55913e-12	0.00028157
SPDYA	rs66513614	9.7159	7.55913e-12	0.00028157
PVALB	4-143659528	9.71314	7.61829e-12	0.000283628
HBA2	rs111854053	-9.71294	7.62238e-12	0.000283636
SPDYA	rs78982610	9.71218	7.63887e-12	0.000284105
FAM83D	rs72786410	9.71055	7.67403e-12	0.000285267
RPRML	rs72986232	9.69807	7.94855e-12	0.000294719
RPRML	rs72986234	9.69807	7.94855e-12	0.000294719
RPRML	rs72986238	9.69807	7.94855e-12	0.000294719
RPRML	rs72986239	9.69807	7.94855e-12	0.000294719
RPRML	rs72986240	9.69807	7.94855e-12	0.000294719
TNNT3	rs56083628	9.68718	8.19645e-12	0.000303757
HBA2	rs7532567	-9.6735	8.51877e-12	0.000315221
HBA2	rs6695187	-9.6735	8.51877e-12	0.000315221
HBA2	rs71662960	-9.6735	8.51877e-12	0.000315221
CA8	rs62421666	9.67122	8.57378e-12	0.000315494
CA8	rs113060153	9.67122	8.57378e-12	0.000315494
CA8	rs75292212	9.67122	8.57378e-12	0.000315494
CA8	rs79863084	9.67122	8.57378e-12	0.000315494
CA8	rs75087980	9.67122	8.57378e-12	0.000315494
CA8	rs17071637	9.67122	8.57378e-12	0.000315494
CA8	rs17071639	9.67122	8.57378e-12	0.000315494
CA8	rs62421674	9.67122	8.57378e-12	0.000315494
CA8	rs62421675	9.67122	8.57378e-12	0.000315494
CA8	rs62421676	9.67122	8.57378e-12	0.000315494
CA8	rs12660184	9.67122	8.57378e-12	0.000315494
TTR	rs11787553	9.66739	8.66695e-12	0.000318761
PITX1	rs2489744	9.66249	8.78768e-12	0.000322875
PITX1	rs7071523	9.66249	8.78768e-12	0.000322875
HPR	rs17399818	9.65866	8.88341e-12	0.000326228
PITX1	6-30060532	9.65797	8.9005e-12	0.000326362
PITX1	rs114071505	9.65797	8.9005e-12	0.000326362
PITX1	rs115238975	9.65797	8.9005e-12	0.000326362
PITX1	rs1326719	9.65604	8.94935e-12	0.000327823
PITX1	rs9573407	9.65604	8.94935e-12	0.000327823
HPR	rs114290237	9.65237	9.04242e-12	0.000331066
PITX1	rs7918739	9.65215	9.04804e-12	0.000331106
PITX1	rs11887014	9.64836	9.14554e-12	0.000334338
PITX1	rs58593776	9.64836	9.14554e-12	0.000334338
CCDC151	rs62245035	9.64118	9.33289e-12	0.000341016
HPR	rs1538778	9.63579	9.47609e-12	0.000345901
HPR	rs1497096	9.63579	9.47609e-12	0.000345901
HBA2	rs8119611	-9.63497	9.49811e-12	0.000346531
HBA2	rs12048873	-9.63346	9.53879e-12	0.000347494
HBA2	rs60763927	-9.63346	9.53879e-12	0.000347494
[truncated: 3,108 more rows]
