# Supplementary material for: Joint eQTL assessment of whole blood and dura mater tissue from individuals with Chiari type I malformation
Source: BMC Genomics. 2015 Jan 22;16(1):11. doi: 10.1186/s12864-014-1211-8 (PMC4342828; doi:10.1186/s12864-014-1211-8)
Supplement: Additional file 2: — Joint-tissue analysis statistics. This .xls spreadsheet provides joint-tissue results for all genes considered. Statistics given for each gene include its p-value under permutation, mean log Bayes factor, most highly associated SNP, and log Bayes factors for the given gene-SNP pair. [file 12864_2014_1211_MOESM2_ESM.xlsx]

## Sheet: FullGeneTable.csv
Gene	Permutation P-value	Mean Log BF	Max SNP	Log BF Blood	Log BF Dura	Log BF Both
A1BG	0.867354	-0.0461337	rs6510128	0.780148	0.349226	0.510477
A1CF	0.875097	-0.0970517	rs4317935	0.426294	0.00241135	0.696841
A2M	0.998669	-0.130087	rs7302725	-0.193118	0.735869	0.161394
A2ML1	0.944636	-0.0604615	rs2908452	0.833125	0.14642	1.33317
A3GALT2	0.93412	-0.197543	rs11584564	0.101092	-0.110129	0.223464
A4GALT	0.986393	-0.195688	rs13056962	-0.211009	0.553771	0.295555
A4GNT	0.975923	-0.0447402	rs774801	0.634552	-0.0248728	0.841842
AAAS	0.00990099	0.333318	rs12582170	0.830744	0.125573	1.29475
AACS	0.933801	-0.135856	rs10846834	1.20975	-0.288385	0.508883
AADAC	0.945336	-0.215181	rs4679673	-0.000556028	-0.0844667	0.148495
AADACL2	0.00990099	0.374928	rs9832638	1.89036	-0.0629275	1.81034
AADACL3	0.979361	-0.191493	rs67193068	0.30818	-0.260882	0.129784
AADACL4	0.981716	-0.195278	rs7535205	0.127408	0.26304	0.725644
AADAT	0.997597	-0.193599	rs11736939	-0.198159	0.698899	0.14837
AAGAB	9.999e-05	10.4308	rs15974	8.99853	2.45923	11.9138
AAK1	0.922613	-0.144046	rs10171799	0.208969	-0.211683	0.106828
AAMP	0.994128	-0.243716	rs11695623	0.81249	-0.00829058	0.232242
AANAT	0.983324	-0.101599	rs895156	0.515243	-0.217044	0.191428
AARS	0.957079	-0.143862	rs11075762	0.766521	-0.149982	0.163968
AARS2	0.93636	-0.134263	rs9381299	0.633089	-0.178449	0.280404
AARSD1	0.947733	-0.014866	rs8071986	0.498804	0.222312	1.11324
AASDH	0.00990099	0.120045	rs34803313	-0.262955	1.53141	0.694089
AASDHPPT	0.852239	-0.0034146	rs113114924	-0.110075	0.810427	0.60689
AASS	0.993903	-0.241317	rs12674287	-0.0737543	0.260968	-0.0588488
AATF	0.937155	-0.238337	rs8067860	0.509221	-0.253978	0.00508371
AATK	0.950847	-0.0908312	rs73367972	0.0958332	0.190886	0.535452
ABAT	0.029703	0.0100527	rs1273376	1.53733	-0.256269	0.68806
ABCA1	0.019802	0.184106	rs4149279	0.105683	1.63584	1.98872
ABCA10	0.00990099	0.107616	rs2108738	-0.272538	1.58997	0.83039
ABCA12	0.00990099	0.117011	rs4672734	0.0166874	0.95021	1.1967
ABCA13	0.942268	-0.235694	rs80027467	0.632269	-0.125958	0.238235
ABCA2	0.951919	-0.109137	rs1139444	0.0441119	0.386058	0.708119
ABCA3	0.892145	-0.167208	rs161430	-0.0347588	0.614551	0.101533
ABCA4	0.96727	-0.177108	rs4147830	0.765272	-0.294232	0.21065
ABCA5	0.987804	-0.106275	rs2108738	0.868625	-0.218059	0.611734
ABCA6	0.951912	-0.137777	rs4968996	-0.0782572	0.195892	0.269441
ABCA7	0.917039	-0.226654	rs3752237	1.22516	-0.237642	0.901778
ABCA8	0.951634	-0.219003	rs12232473	-0.273263	1.01958	0.344614
ABCA9	0.967855	-0.147379	rs11871944	-0.269062	0.997758	0.476406
ABCB1	0.962152	-0.23023	rs62817660	0.332313	-0.252492	0.0363733
ABCB10	0.99276	-0.273523	rs12042088	-0.223015	0.156296	-0.107097
ABCB11	0.95886	-0.231396	rs13416802	0.356306	0.144155	0.836949
ABCB4	0.888147	-0.0784706	rs4148812	-0.0158274	0.312725	0.556278
ABCB5	0.956313	-0.14498	rs12538361	-0.211736	1.20693	0.474916
ABCB6	0.925178	-0.236818	rs6436110	0.293047	-0.182056	0.196459
ABCB8	0.981191	-0.0489762	7-150671708	1.32928	-0.101937	1.01608
ABCB9	0.812868	-0.20435	rs67306085	-0.0728968	0.42406	0.347161
ABCC1	0.00990099	0.0928743	rs903880	0.8358	0.22712	1.4659
ABCC10	0.945416	-0.241793	rs76837116	0.20278	-0.0758537	-0.0363703
ABCC11	0.954602	-0.262889	rs17822931	-0.0848054	0.190928	-0.146105
ABCC12	0.985512	-0.141925	rs76235619	-0.103688	0.466995	0.318947
ABCC13	0.974257	-0.0583496	rs2822555	-0.125249	1.13832	0.91121
ABCC2	0.955447	-0.159747	rs79231974	-0.149724	0.517343	0.106929
ABCC3	0.867388	-0.00892724	rs72839214	1.05897	-0.151749	0.352831
ABCC4	0.00990099	0.270844	rs4771904	1.17598	0.288413	1.88454
ABCC5	0.00990099	0.272494	rs1520195	1.25872	-0.136085	0.496264
ABCC6	0.970565	-0.208301	rs3887893	0.758841	-0.199249	0.593
ABCC6P2	0.00990099	0.0275982	16-14932924	-0.0867592	0.108676	0.0444054
ABCC8	0.822507	-0.147523	rs2299639	-0.198974	0.819638	0.200331
ABCC9	0.963712	-0.153021	rs7301876	0.317259	0.111784	0.748218
ABCD2	0.98419	-0.135836	rs117936890	0.434561	0.0853366	0.810962
ABCD3	0.936931	-0.150938	rs10874849	0.547504	-0.276151	0.0722954
ABCD4	0.827838	-0.0226835	rs17098083	1.84447	-0.231571	0.933339
ABCE1	0.979507	-0.163601	rs72720206	-0.220099	0.402436	0.0222649
ABCF2	0.923435	-0.253186	rs10275136	-0.0470368	0.0344352	0.167117
ABCF3	0.936101	-0.228541	rs6443945	-0.172024	0.299524	0.29932
ABCG1	0.916988	-0.0506641	rs914189	1.1848	-0.0913551	1.16721
ABCG2	0.834053	-0.219441	rs2728108	0.114429	0.162535	-0.110067
ABCG4	0.92701	-0.233217	rs7924387	0.0418507	-0.181519	0.0712158
ABCG5	0.794085	-0.149738	rs17031519	-0.154536	1.04137	0.691535
ABCG8	0.119892	0.00100199	rs4148191	0.875786	-0.07801	0.908598
ABHD1	0.957813	-0.143766	rs12373799	-0.123651	0.661392	0.570348
ABHD10	0.00990099	1.21831	rs58085932	-0.204989	2.85547	2.14734
ABHD11	0.969179	-0.158147	rs10266412	0.65475	-0.233238	0.274076
ABHD12	9.999e-05	4.93502	rs2258719	0.469838	5.3327	5.86532
ABHD12B	0.936197	-0.178223	rs79822782	-0.0840797	0.93041	0.984551
ABHD13	0.9259	-0.200344	rs7998691	-0.134323	0.337768	0.262551
ABHD14A	0.948253	-0.226716	rs1827739	0.298979	-0.12991	0.00402394
ABHD14B	0.978705	-0.26327	rs1827739	0.227517	-0.139542	0.02435
ABHD15	0.00990099	0.110368	rs2958214	1.41067	-0.239298	0.587928
ABHD2	0.919629	-0.0856759	rs10852117	0.236217	0.276926	0.883411
ABHD3	0.921887	-0.0152726	18-19241347	0.549411	0.00369057	0.739526
ABHD4	0.953375	-0.222452	rs227000	-0.238587	0.752367	0.51213
ABHD5	0.0714609	0.344138	rs7628239	0.11961	1.34067	1.73721
ABHD6	0.00990099	0.157412	rs111682548	-0.215207	2.04589	1.12023
ABHD8	0.918153	-0.187685	rs2288464	0.378523	-0.0585976	0.468663
ABI1	0.88882	-0.21443	rs12413383	-0.228495	0.477486	0.0790921
ABI2	0.976163	-0.203577	rs62183952	-0.0585373	0.092527	0.116569
ABI3	0.919859	-0.183972	rs2233368	0.0517191	0.703114	1.06772
ABI3BP	0.985111	-0.20694	rs7612334	0.456364	-0.17326	0.418242
ABL1	0.931041	-0.0751305	rs7029223	-0.247849	1.01095	0.383002
ABL2	0.972203	-0.0549204	rs78417185	1.05922	-0.176296	0.365233
ABLIM1	0.965545	-0.114126	rs12218443	0.152989	0.594602	1.11918
ABLIM2	0.940209	-0.116668	rs114718410	0.160888	0.10683	0.527736
ABO	0.981706	-0.177874	rs10901250	0.0732292	0.364401	0.743135
ABR	0.958409	-0.211212	rs11658279	0.258651	0.602508	0.285281
ABRA	0.931691	-0.246523	rs62515021	0.147574	0.0294814	-0.0884254
ABT1	0.998482	-0.161186	rs11962165	0.170037	-0.0887703	0.142505
ABTB1	0.983487	-0.199533	rs664910	-0.0267605	0.347231	0.604508
ABTB2	0.975638	-0.045746	rs73497025	-0.228902	0.777637	0.342368
ACAA1	0.93588	-0.142433	rs55678934	-0.124872	0.438465	0.185017
ACAA2	0.926155	-0.150717	rs12965923	0.754295	-0.199262	0.547856
ACACA	0.975051	-0.00479098	rs1266175	-0.294423	0.982864	0.457115
ACACB	0.00990099	0.609634	rs1654876	0.479528	1.25418	2.24694
ACAD10	0.953745	-0.243044	rs11065979	0.349686	-0.255414	0.00195214
ACAD11	0.947167	-0.22623	rs7652625	0.26751	-0.213957	-0.0385284
ACAD8	0.960793	-0.0838147	rs35378544	0.501179	-0.0606645	0.508192
ACAD9	0.00990099	0.171475	rs73198875	0.345378	0.529832	1.35882
ACADL	0.966154	-0.261828	rs10932321	0.464363	-0.209858	-0.0467323
ACADM	0.959057	-0.205059	rs61797283	0.89901	-0.125086	0.651238
ACADS	0.00990099	0.540119	rs3021337	0.273844	1.76028	2.38953
ACADSB	0.927594	-0.178615	rs75476599	0.439014	-0.136493	0.377268
ACADVL	0.959754	-0.223575	rs4467109	-0.125258	0.135176	0.0842169
ACAN	0.935817	-0.26756	rs11073813	-0.217634	0.627827	0.192508
ACAP1	0.00990099	0.03096	rs8067500	-0.116083	0.5533	0.582571
ACAP2	0.974372	-0.246403	rs729820	0.291505	-0.0619284	0.40249
ACAP3	0.939014	-0.212368	rs114963616	-0.109445	0.211939	-0.0364638
ACAT1	0.00990099	0.0902941	rs35219733	1.10088	0.0937782	1.46885
ACAT2	0.990921	-0.172385	rs11965350	-0.00354493	0.374996	0.616575
ACBD3	0.00990099	0.326717	rs9662958	0.433703	0.55283	1.45368
ACBD4	0.927932	-0.195682	rs9303454	0.916786	-0.179661	0.264486
ACBD5	0.00990099	0.00362781	rs11015640	0.0613189	0.844802	1.21669
ACBD6	0.967095	-0.0861814	rs7543669	0.107838	0.424235	0.867748
ACBD7	0.00990099	0.126947	rs11259509	-0.226985	1.80472	1.12183
ACCS	0.00539275	1.06844	rs4755784	0.021619	2.89949	2.86813
ACCSL	0.94911	-0.288173	rs11037757	0.25328	-0.152785	0.0709407
ACD	0.955935	-0.193078	rs79631436	0.21541	-0.129292	0.100438
ACE	0.976407	-0.209965	rs4308	0.481993	-0.00278028	0.747923
ACER1	0.00990099	0.200728	rs4807854	-0.187553	1.22469	0.458703
ACER2	0.92232	-0.118733	rs10964160	1.37382	-0.212828	0.616004
ACER3	0.952698	-0.13573	rs1224956	-0.261248	1.23536	0.692663
ACHE	0.999814	-0.226027	rs60224425	-0.155062	0.257982	0.0394754
ACIN1	0.972936	-0.0918992	rs12887958	-0.258592	0.887036	0.452365
ACLY	0.942323	-0.108055	rs8077121	-0.0924952	0.236992	0.271427
ACMSD	0.944137	-0.19231	rs11887093	0.500688	-0.276359	0.148652
ACN9	0.936339	-0.247794	rs79949005	-0.281432	0.523191	0.180445
ACO1	0.00990099	0.0509936	rs10970985	0.846092	0.268648	1.54007
ACO2	0.960711	-0.287458	rs78500963	-0.0987507	-0.0608348	-0.138042
ACOT1	0.00990099	0.133618	rs11620812	0.777553	0.404735	0.556098
ACOT11	0.940958	-0.186906	rs4926648	0.22622	-0.155766	0.262981
ACOT12	0.951925	-0.120405	rs3756636	-0.288795	0.724842	0.158323
ACOT2	0.814604	-0.115796	rs2302041	1.10237	-0.0671131	0.410642
ACOT4	0.95123	-0.154146	rs11625604	-0.135104	0.0573313	0.113506
ACOT6	0.961358	-0.159454	rs78698386	1.08448	-0.167927	0.41274
ACOT7	0.918065	-0.0413508	rs4908881	0.0242628	0.885506	0.314194
ACOT8	0.977299	-0.00780907	rs390386	1.36986	-0.25437	0.57498
ACOX1	0.96935	-0.0445049	rs3744032	0.878696	-0.125836	0.252877
ACOX2	0.918132	-0.125077	rs4387990	-0.219681	1.33229	0.896767
ACOX3	0.924155	-0.118526	rs60093887	0.398907	0.370143	1.19324
ACOXL	0.870422	-0.209339	rs115545009	-0.106467	0.517091	0.464181
ACP1	0.00990099	0.252534	rs10182326	1.5957	-0.210682	1.18422
ACP2	0.00990099	1.61106	rs11039167	1.11986	0.981772	2.71796
ACP5	0.00301513	1.50825	rs35879291	3.19172	-0.0438085	2.9508
ACP6	0.019802	0.781057	rs28700004	0.0493597	2.19711	2.32855
ACPL2	0.019802	0.0504604	rs6439982	1.31631	0.034499	1.5451
ACPP	0.983001	-0.192181	rs61792776	0.738216	-0.254589	0.181198
ACPT	0.0389778	0.310313	rs80050017	0.883348	0.637857	2.2108
ACR	0.974121	-0.126466	rs28735993	-0.144671	0.373648	0.114182
ACRBP	0.930463	-0.167593	rs10774442	-0.20717	0.164394	0.116581
ACRV1	0.976362	-0.142264	rs2155388	0.680316	-0.0738618	0.8098
ACSBG1	0.956676	-0.21183	rs8035030	0.309299	0.0463039	0.675876
ACSBG2	0.955963	-0.0470991	rs1368451	0.662875	-0.128447	0.432478
ACSF2	0.966825	-0.10765	rs6504666	0.304272	0.165003	0.814517
ACSF3	0.982174	-0.254285	rs3785415	0.281831	-0.272337	-0.0322457
ACSL1	0.651531	-0.188959	rs72705299	0.157385	0.590418	1.10939
ACSL3	0.991214	-0.0152249	rs7584993	0.448725	0.218043	1.05483
ACSL5	0.049505	0.0582457	rs9325541	2.0356	-0.100375	1.49492
ACSL6	0.942553	-0.242736	rs76004030	-0.13293	0.221857	0.145694
ACSM1	0.991438	-0.275488	16-20537564	0.0715966	-0.0125403	0.205796
ACSM2A	0.993823	-0.11996	rs55870277	0.495683	-0.0762026	0.584956
ACSM2B	0.934862	-0.230024	rs1390815	0.473983	-0.164695	0.360666
ACSM3	0.798609	-0.0420312	rs4783458	1.37951	-0.213949	0.572179
ACSM4	0.981514	-0.267028	rs7979059	0.524668	-0.14186	0.308323
ACSM5	0.962653	-0.0771196	rs12447998	0.118159	1.19426	1.60824
ACSS1	0.898306	-0.118827	rs6050259	1.25073	-0.177185	1.03189
ACSS2	0.988835	-0.261043	rs734111	0.294682	-0.236481	-0.0841115
ACSS3	0.939252	-0.170549	rs7961701	0.26558	0.139173	0.736223
ACTA1	0.984714	-0.155482	rs238083	0.742856	-0.27974	0.145883
ACTA2	9.999e-05	3.02577	rs1324551	4.41556	-0.0208326	4.09552
ACTB	0.921628	-0.113678	7-5640656	0.52913	-0.0530702	0.568787
ACTBL2	0.828065	-0.195461	rs17688329	-0.277324	0.967495	0.319785
ACTC1	0.979895	-0.227108	rs11629588	0.0894335	0.153747	0.483442
ACTG1	0.00990099	0.551755	rs79440371	1.26771	0.0913933	0.6804
ACTG2	0.986009	-0.0971659	rs13383097	0.520839	-0.259007	0.279974
ACTL6A	0.994061	-0.257844	rs28862026	0.238334	-0.0276466	0.360535
ACTL6B	0.938559	-0.185715	rs2734897	0.0106605	0.0460411	0.307853
ACTL7A	0.982469	-0.26235	rs10435835	-0.0213188	-0.0809825	0.0653165
ACTL7B	0.940405	-0.186957	rs3750460	-0.153564	0.905423	0.349155
ACTL8	0.00990099	0.129175	rs4920391	2.07869	-0.0939684	1.63186
ACTN1	0.916291	-0.18593	rs79886526	0.805041	-0.0640533	0.209603
ACTN2	0.928838	-0.173838	rs3818884	0.945733	-0.206533	0.28522
ACTN3	0.918197	-0.231422	rs2242663	0.391915	-0.136845	-0.0623114
ACTN4	0.00990099	0.159634	rs62121763	0.366992	0.212755	0.94477
ACTR10	0.92298	-0.15804	rs17832861	-0.248607	0.903662	0.421882
ACTR1A	0.917337	-0.175191	rs4919643	-0.155118	0.593807	0.0600688
ACTR1B	0.00990099	0.158441	rs13000078	0.572416	0.0970573	1.01597
ACTR2	0.918969	-0.136292	rs7561932	1.0206	-0.256048	0.612235
ACTR3	0.935756	-0.0608629	rs10195628	-0.229889	1.14789	0.444259
ACTR3B	0.00990099	0.209326	rs3218477	-0.114871	0.820716	0.759057
ACTR5	0.986288	-0.192075	rs2143594	-0.105363	0.888093	0.40945
ACTR6	0.958113	-0.183805	rs111316793	-0.0703094	0.581394	0.0922971
ACTR8	0.789124	-0.204241	rs6445607	0.18781	0.0608407	0.548248
ACTRT2	0.189354	-0.0545182	rs2742688	0.100665	0.760495	1.16845
ACVR1	0.974525	-0.196447	rs78601966	-0.0485205	0.0341497	0.0752511
ACVR1B	0.987072	-0.112305	rs10876222	1.07137	-0.25762	0.414234
ACVR1C	0.892836	-0.232376	rs16841777	-0.0854463	0.536438	0.12372
ACVR2A	0.952233	-0.299555	rs116448319	-0.0192919	-0.101891	-0.0862598
ACVR2B	0.929011	-0.214768	rs1858740	0.0806956	-0.192649	0.0652365
ACVRL1	0.00990099	0.400075	rs11169956	0.198935	1.15777	1.72348
ACY1	0.967385	-0.236712	3-52117392	0.0424412	0.115089	0.338321
ACY3	0.00990099	0.447156	rs4547096	2.32538	0.0383617	1.55478
ACYP1	0.955309	-0.0865406	rs175460	-0.132883	0.174282	0.271578
ACYP2	0.00990099	0.203634	rs4671190	0.34118	0.704504	1.49743
ADA	0.00990099	0.0695051	rs11696619	0.625861	-0.0931671	0.534824
ADAD1	0.934924	-0.18303	rs55854228	0.479554	-0.0613044	0.551563
ADAD2	0.979761	-0.147691	rs117737684	0.0570387	0.649202	0.963634
ADAL	0.937176	-0.227632	rs28578454	-0.209499	0.576329	0.283052
ADAM10	0.935737	-0.11147	rs1968684	0.486977	0.224471	1.10114
ADAM11	0.918157	-0.0953429	rs17683047	0.720046	-0.16382	0.664794
ADAM12	0.97517	-0.111056	rs3740198	-0.0620639	0.298146	0.488725
ADAM15	0.956137	-0.203573	rs45444697	0.833101	-0.213491	0.506776
ADAM17	0.933367	-0.155565	rs13020173	0.459922	0.0241927	0.0271072
ADAM18	0.979559	-0.168757	rs7818510	-0.219966	0.938432	0.30748
ADAM19	0.980933	-0.120545	rs11466782	-0.164479	2.06086	1.54638
ADAM2	0.456704	-0.130777	8-39599119	-0.0556517	0.812439	0.725744
ADAM20	0.872064	-0.114186	rs9743452	0.286342	-0.0428607	0.480663
ADAM21	0.945447	-0.139689	rs11625292	0.416299	-0.142061	0.235607
ADAM22	0.995622	-0.197048	rs17337831	0.0541709	0.513841	0.0827374
ADAM23	0.999745	-0.204926	rs72937510	0.6907	-0.210578	0.130919
ADAM28	0.019802	0.0176637	rs62501242	-0.198869	0.785721	0.561978
ADAM29	0.509676	-0.202609	rs4695983	0.492326	-0.154978	0.102776
ADAM30	0.975998	-0.140824	rs4659238	0.946184	-0.266148	0.461682
ADAM32	0.988249	-0.179012	rs77603796	-0.0155006	0.27318	0.421128
ADAM33	0.00990099	0.217911	rs2422912	-0.00471258	1.84806	1.86566
ADAM3A	0.945283	-0.19611	rs4276652	0.0204561	-0.0773944	0.0948788
ADAM5	0.944529	-0.332417	rs10958545	-0.165063	0.106974	-0.131553
ADAM7	0.956658	-0.219171	rs28648580	0.0678355	-0.0114957	0.203964
ADAM8	0.974439	-0.168659	rs10857678	0.00827129	0.19391	0.485632
ADAM9	0.994257	-0.263973	rs12546403	0.0579944	0.0960558	-0.102568
ADAMDEC1	0.976518	-0.21959	rs4442155	-0.013337	0.548601	0.0601716
ADAMTS1	0.986824	-0.135164	rs229037	0.0360873	0.25321	0.596758
ADAMTS10	0.961198	-0.194297	rs2967600	0.373878	-0.265255	-0.0240923
ADAMTS12	0.974617	-0.247439	rs13185934	0.404623	-0.193605	0.286747
ADAMTS13	0.926328	-0.0866023	rs2285488	-0.216082	1.29851	0.727495
ADAMTS14	0.939089	-0.173464	rs10999476	0.679584	-0.108665	0.122141
ADAMTS15	0.926324	-0.165673	rs59473414	-0.0595477	0.301118	0.484015
ADAMTS16	0.981049	-0.15628	rs17706904	0.349278	0.0373778	0.606186
ADAMTS17	0.951272	-0.208224	rs7183402	-0.153399	0.604751	0.178169
ADAMTS18	0.938853	-0.149091	rs77119303	0.818607	-0.244339	0.286971
ADAMTS19	0.953366	-0.246288	rs17163440	-0.13949	0.183891	0.217847
ADAMTS2	0.981128	-0.175476	rs11249618	0.777553	-0.0925106	0.866777
ADAMTS20	0.963262	-0.305025	rs11182062	-0.12534	0.577181	0.28213
ADAMTS3	0.931483	-0.201795	rs55969656	0.00307559	0.0480538	0.295865
ADAMTS4	0.921183	-0.234546	rs76617482	-0.060186	0.303833	0.205795
ADAMTS5	0.466116	-0.162936	rs162502	-0.234819	1.5346	0.897371
ADAMTS6	0.00990099	0.170758	rs62371024	-0.244571	1.9221	1.08228
ADAMTS7	0.00990099	0.210498	rs11072811	0.540345	0.60898	1.64459
ADAMTS8	0.958671	-0.145942	rs116485153	-0.103835	0.841099	0.586205
ADAMTS9	0.965729	-0.236592	3-64464535	-0.0882017	0.210456	0.13835
ADAMTSL1	0.936612	-0.0800308	rs17792440	-0.136987	0.764067	0.219513
ADAMTSL2	0.860193	-0.13155	rs3025365	-0.231705	1.08422	0.583794
ADAMTSL3	0.93586	-0.2149	rs1896796	1.01335	-0.224802	0.330337
ADAMTSL4	0.955934	-0.233296	1-150480473	0.158289	-0.118958	0.0383333
ADAMTSL5	0.973495	-0.164144	rs197198	-0.258562	0.562637	0.268593
ADAP1	0.980512	-0.144666	rs9638882	0.0596621	0.222736	0.572493
ADAP2	0.968306	-0.285739	rs117520505	-0.0678573	0.202942	0.197107
ADAR	0.952304	-0.275577	rs9427092	-0.152153	0.120898	0.131125
ADARB1	0.966387	-0.150325	rs1556318	0.621444	-0.213871	0.210273
ADARB2	0.00990099	0.320691	rs4880802	2.08695	-0.150466	1.76076
ADAT1	0.00990099	0.428747	rs8048818	0.209319	1.3446	1.91196
ADAT2	0.00990099	0.0499426	rs2432873	-0.228195	0.78059	0.49172
ADAT3	0.969578	-0.202881	rs754799	0.241959	-0.2413	-0.00316889
ADC	0.00990099	0.0197203	rs10914635	-0.271062	0.996129	0.578209
ADCK1	0.00990099	0.260073	rs118161868	1.69215	-0.142605	0.918017
ADCK2	0.954321	-0.0355263	rs62487906	0.766197	-0.178161	0.387329
ADCK4	0.977618	-0.189911	rs2303729	1.14847	-0.232418	0.693281
ADCK5	0.960821	-0.168503	rs12056725	-0.217728	0.504995	-0.0330084
ADCY1	0.00990099	0.106419	rs1534131	-0.193574	2.61245	1.99616
ADCY10	0.919892	-0.0405357	rs12757250	0.734549	-0.00584099	0.906647
ADCY2	0.937652	-0.0583981	rs4495145	-0.235428	0.862063	0.409404
ADCY3	0.00990099	0.0157867	rs4665722	0.617032	0.217624	1.23056
ADCY4	0.927642	-0.0361773	rs3212246	-0.116094	0.744447	0.641962
ADCY5	0.998776	-0.209239	rs6438785	0.288596	-0.220207	0.147048
ADCY6	0.857429	-0.220672	rs4760739	-0.0951208	0.152122	0.254572
ADCY7	0.97057	-0.167663	rs7186512	-0.200188	0.594451	0.111681
ADCY8	0.993233	-0.202167	rs2917048	0.0752605	0.262275	0.636234
ADCY9	0.929484	-0.158379	rs12446940	-0.224433	1.24466	0.900737
ADCYAP1	0.980832	-0.179477	rs35467187	-0.0675868	1.41772	0.655332
ADCYAP1R1	0.992066	-0.195402	rs12668955	-0.237852	0.36905	0.13778
ADD1	0.984005	-0.187524	rs381101	0.0438357	0.856122	0.310764
ADD2	0.00990099	0.239814	rs740387	0.174329	1.77387	1.20165
ADD3	0.00990099	0.1747	rs7071821	-0.0162535	1.20727	1.32787
ADH1A	0.830795	-0.0398357	rs12502498	-0.122053	0.697651	0.725712
ADH1B	0.947172	-0.193997	rs283405	0.770495	-0.0705298	0.663027
ADH1C	0.00990099	0.0127683	rs13137887	0.147191	0.359322	0.837956
ADH4	0.908451	-0.214322	4-100036079	-0.0884668	0.482255	0.106119
ADH5	0.868813	-0.217096	4-100036582	-0.116265	0.59746	0.0986179
ADH6	0.938681	-0.145706	rs116017088	0.0787418	0.238264	0.567118
ADH7	0.963783	-0.187423	rs115289270	0.697425	-0.207688	0.266398
ADHFE1	0.00059994	2.24154	rs2719008	0.52242	2.76354	3.69173
ADI1	0.00990099	0.582095	rs9950	-0.00688338	1.27216	1.46451
ADIG	0.140329	0.0262142	rs34833828	-0.186679	1.06155	0.37814
ADIPOQ	0.960034	-0.144327	rs62292579	-0.11051	0.404009	0.415721
ADIPOR1	0.971715	-0.181042	rs12121955	0.0174199	0.252812	0.517759
ADIPOR2	0.990459	-0.101093	rs1476732	0.255929	0.03196	0.590897
ADK	0.00990099	0.0575137	rs79952914	0.256973	0.0722047	0.613209
ADM	0.935981	-0.283142	rs35130571	0.00281526	-0.0623105	0.162374
ADM2	0.966736	-0.0612595	rs13057311	-0.245245	0.924523	0.456763
ADNP	0.875037	-0.045614	rs2426216	-0.252998	1.12292	0.512313
ADNP2	0.988136	-0.188085	rs6506802	0.539495	-0.294337	0.0932375
ADO	0.952739	-0.24302	rs224087	0.0466824	0.0578881	0.366756
ADORA1	0.965003	-0.11732	rs4950908	0.0893588	0.571212	0.984104
ADORA2A	0.960765	-0.236107	rs73879064	-0.0247138	0.347564	-0.0279819
ADORA2B	0.978969	-0.0412513	rs9899995	1.01325	-0.155092	0.309529
ADORA3	0.019802	0.0300086	rs7555330	-0.00426654	0.995766	1.24268
ADPGK	0.937013	-0.31639	rs1868472	0.66198	-0.102204	0.0966905
ADPRH	0.950604	-0.157293	rs2688638	0.067508	0.586328	0.97316
ADPRHL1	0.954497	-0.185731	rs78290674	0.152892	-0.146548	0.122129
ADPRHL2	0.00990099	0.439856	rs688191	1.34487	0.357515	2.1492
ADRA1A	0.946935	-0.130721	8-26541519	0.315772	0.0993259	0.727063
ADRA1B	0.964316	-0.0325819	rs4921536	0.647834	0.0694722	1.04493
ADRA1D	0.96088	-0.214567	rs8119611	-0.118598	0.809347	0.437143
ADRA2A	0.294617	-0.0213704	rs11815669	0.121541	0.379835	0.826575
ADRA2B	0.952652	-0.14257	rs3111873	-0.0760471	-0.0231888	0.111983
ADRA2C	0.947755	-0.165285	rs11938629	-0.169045	0.512942	0.464723
ADRB1	0.941332	-0.194895	rs77030796	0.397359	-0.182634	0.024742
ADRB2	0.854341	-0.211762	rs34081286	0.709482	-0.262396	0.284406
ADRB3	0.941412	-0.145646	rs7812866	-0.192274	1.03062	0.309909
ADRBK1	0.867342	-0.237294	rs2256154	0.394945	-0.255739	0.112594
ADRBK2	0.857189	-0.0658415	rs476240	0.334753	-0.122073	0.433755
ADRM1	0.903351	-0.216381	rs4925380	-0.131793	0.232981	-0.144506
ADSL	0.941709	-0.0642532	rs5750918	0.310304	0.183437	0.845528
ADSS	0.986865	-0.117214	rs4658627	1.45599	-0.181633	1.08992
ADSSL1	0.940383	-0.172271	rs12432267	0.285526	-0.0999029	0.137879
AEBP1	0.934389	-0.240621	rs2971680	-0.115992	0.223245	0.271092
AEBP2	0.928521	-0.132121	rs10770476	0.357524	0.4074	0.211342
AEN	0.969876	-0.213522	rs16942097	-0.182003	0.341982	0.160973
AES	0.916873	-0.169689	rs1688114	-0.125552	0.76154	0.552107
AFAP1	0.019802	0.00568809	rs17382358	1.4413	0.0775518	0.827076
AFAP1L1	0.92125	-0.0711078	rs7720472	0.332719	0.136182	0.785506
AFAP1L2	0.99704	-0.207757	rs2530322	-0.22119	1.33025	0.92409
AFF1	0.00990099	0.199808	rs340652	-0.219246	2.04406	1.18993
AFF3	0.979249	-0.133126	rs61436115	0.0634476	0.328587	0.687749
AFF4	0.937086	-0.178324	rs79000033	0.357293	-0.0409804	0.50413
AFG3L2	0.927392	-0.145035	rs9956171	-0.169829	0.819502	0.217627
AFM	0.902793	-0.228429	rs1919480	1.0535	-0.174629	0.72632
AFMID	0.92534	-0.226017	rs8067105	0.169771	0.501558	0.143626
AFP	0.948676	-0.15561	rs4585270	-0.00292022	0.00222959	0.189368
AFTPH	0.975855	-0.213049	rs12996082	0.0162587	0.707097	0.984055
AGA	0.00069993	1.08121	rs12645096	0.803623	1.34976	2.76339
AGAP1	0.974186	-0.136514	rs10221771	1.1226	0.488761	0.946173
AGAP11	0.811273	-0.203404	rs59643065	0.484414	-0.15464	0.202493
AGAP2	0.66876	-0.247423	rs77985887	0.181483	-0.0243497	0.309008
AGAP3	0.95678	-0.254953	rs71539868	0.0641008	0.00898763	0.254536
AGAP6	0.924615	-0.317729	10-51828226	-0.0441037	-0.143234	-0.215225
AGAP7	0.996781	-0.163476	10-51503745	0.166079	-0.0899172	0.136874
AGAP8	0.884185	-0.306205	rs7905981	-0.106736	-0.263895	-0.280282
AGBL1	0.988007	-0.133131	rs4887187	-0.164775	0.890556	0.255549
AGBL2	0.92416	-0.323118	rs17788853	0.190707	-0.0620348	0.195422
AGBL3	0.952248	-0.250657	rs4732067	-0.0620193	0.149027	0.281805
AGBL4	0.923178	-0.150099	rs2798110	-0.241723	1.18684	0.770008
AGBL5	0.999061	-0.283248	rs116425902	-0.0692687	-0.0678428	-0.107008
AGER	0.00990099	0.0240737	rs114874198	1.21021	-0.230178	0.447953
AGFG1	0.918234	-0.134274	rs13423539	-0.0752049	0.165115	0.34111
AGFG2	0.974143	-0.0115675	rs12539172	0.569405	-0.0290204	0.774575
AGGF1	0.00990099	0.180886	rs6453277	-0.21244	1.74893	1.30482
AGK	0.967246	-0.158417	rs59255914	-0.153854	0.50546	0.183066
AGL	0.00990099	0.45499	rs6577146	2.76769	-0.23002	2.00572
AGMAT	0.00990099	0.141684	rs1862712	0.257098	0.208557	0.83623
AGPAT1	0.95636	-0.21877	6-32217903	0.564924	-0.0997206	0.183482
AGPAT2	0.00282615	1.2212	rs10735657	0.111921	2.62814	2.82775
AGPAT3	0.997368	-0.232391	rs9978772	0.514864	-0.0848273	0.462612
AGPAT4	0.954065	-0.144462	rs9458114	0.892481	-0.182612	0.476884
AGPAT5	0.965027	-0.224887	rs6559174	-0.141326	0.83079	0.211195
AGPAT6	0.95379	-0.232875	rs111899611	0.139387	-0.0542149	0.214199
AGPAT9	0.976563	-0.149023	rs6854470	-0.180895	0.368464	0.344172
AGPS	0.963395	-0.213902	rs116565743	0.329973	-0.0699255	0.329778
AGR2	0.73401	-0.160968	rs706035	-0.139019	1.47132	0.903192
AGR3	0.964644	-0.199414	rs57241019	1.19714	-0.119601	0.688454
AGRN	0.921174	-0.242538	rs3934834	0.305688	-0.228997	0.0233053
AGRP	0.019802	0.561306	rs8052687	-0.156892	1.70087	0.827902
AGT	0.982498	-0.241124	rs1078499	0.523105	-0.196736	0.0129947
AGTPBP1	0.920067	-0.109517	rs7043100	0.736453	0.130978	1.20714
AGTR1	0.997539	-0.181802	rs1586835	-0.243212	0.491795	0.106596
AGTRAP	0.959824	-0.172899	rs3125819	-0.127871	0.13421	0.235902
AGXT	0.019802	0.528534	rs4630763	0.461502	0.598661	1.53658
AGXT2	0.991994	-0.229409	rs6888701	-0.156909	0.607647	0.26769
AHCTF1	0.995078	-0.245852	rs4926462	-0.284398	0.926984	0.540526
AHCY	0.00990099	1.94732	rs1093782	0.154856	2.48943	2.79814
AHCYL1	0.930011	-0.0565144	rs1834	0.869045	-0.0839078	0.942527
AHCYL2	0.938117	-0.00958348	rs34890000	0.699332	-0.100454	0.363453
AHDC1	0.964513	-0.194871	1-27794195	-0.0489782	0.591259	0.0857335
AHI1	0.973767	-0.167479	rs2207000	-0.235824	1.09331	0.481884
AHNAK	0.907792	-0.150158	rs2509984	0.616332	-0.147151	0.489623
AHNAK2	0.956504	-0.0428035	rs2582496	0.757216	-0.109845	0.756723
AHR	0.978178	-0.0788417	rs73081750	-0.0153378	0.493506	0.672149
AHRR	0.932329	-0.170197	rs6555042	-0.164475	0.274552	0.30009
AHSA1	0.977115	-0.174454	rs73319053	0.15709	0.243763	0.706563
AHSA2	9.999e-05	4.31665	rs33998984	1.31016	3.72715	5.67533
AHSG	0.975905	-0.169074	rs9871546	0.641063	-0.23903	0.0708788
AHSP	0.942475	-0.277201	rs9934108	0.316439	-0.10348	0.430709
AICDA	0.947597	-0.196272	rs7300755	-0.140023	0.482695	0.50666
AIDA	0.933261	-0.186701	rs3002151	-0.208021	0.436316	0.09065
AIF1	0.920402	-0.135896	rs9267542	0.643907	-0.14772	0.577198
AIF1L	0.00990099	0.259872	rs353517	1.90987	-0.221096	1.17294
AIFM2	0.935644	-0.0561541	rs58397050	1.01895	-0.0755925	0.337985
AIFM3	0.802102	-0.071978	rs178293	-0.0982234	1.1472	1.06991
AIG1	0.938605	-0.224893	rs13198571	-0.0878818	0.334915	0.485103
AIM1	0.924853	-0.14666	rs12213855	0.393928	-0.109568	0.323111
AIM1L	0.970631	-0.19336	rs12137896	0.702081	-0.105614	0.644244
AIM2	0.156385	0.0683052	rs856135	-0.199032	1.73295	0.847737
AIMP2	0.00990099	0.994336	rs12540010	1.53397	0.0729941	1.91753
AIP	0.98298	-0.25717	rs11227805	-0.267625	0.517685	0.105443
AIPL1	0.968681	-0.200324	rs2280114	-0.248548	0.511824	0.111939
AIRE	0.96306	-0.233021	rs2032325	0.776693	-0.286516	0.153156
AJAP1	0.935127	-0.0351347	rs76402772	1.62637	-0.165138	1.16746
AK1	0.019802	0.0955506	rs1571143	1.4905	-0.0767317	1.37855
AK2	0.94988	-0.119622	rs35842448	-0.265209	0.50744	0.0420249
AK3	0.94143	-0.0170188	rs1260011	1.91261	-0.285149	1.10384
AK5	0.019802	0.0751213	rs76421069	-0.133798	1.98028	1.49456
AK7	0.848649	-0.228466	rs8022264	0.400665	-0.234902	-0.0436547
AKAP1	0.992482	-0.132713	rs12450320	0.0267496	0.484825	0.774586
AKAP10	9.999e-05	3.66117	rs1638526	4.28526	0.356351	4.72689
AKAP11	0.00990099	0.103121	rs9533043	-0.072166	1.51015	1.17213
AKAP12	0.983473	-0.206627	rs116776334	-0.156009	0.504632	0.386639
AKAP13	0.00990099	0.0634834	rs13379803	0.295716	0.692589	1.42325
AKAP2	0.945258	-0.167808	rs35646105	0.538412	-0.190092	0.170989
AKAP3	0.964457	-0.186401	rs997411	0.815172	0.0391962	0.263177
AKAP5	0.979485	-0.115824	rs1256148	0.4009	0.117819	0.850415
AKAP6	0.917886	-0.232902	rs4981958	-0.250679	0.885	0.411787
AKAP7	0.00990099	0.08085	rs9689875	-0.0751074	0.579546	0.725725
AKAP8	0.940371	-0.179759	rs10854143	-0.100925	0.112193	0.267133
AKAP8L	0.985419	-0.267356	rs6512036	0.371709	-0.287963	0.0482032
AKAP9	0.988771	-0.275356	rs10953060	0.149607	-0.154694	0.0552329
AKIRIN1	0.369812	-0.116831	rs6657362	-0.232158	1.15148	0.496239
AKIRIN2	0.00990099	0.248543	rs9717400	1.46829	-0.0404682	1.32227
AKNA	0.999191	-0.168763	rs56187009	-0.0784703	0.877139	0.919165
AKNAD1	0.978461	-0.208922	rs115292790	1.54224	-0.0767979	0.674887
AKR1A1	0.00990099	0.286872	rs2356552	1.10121	0.484034	2.18756
AKR1B1	0.937375	-0.17088	rs1003463	-0.169397	0.694049	0.0975672
AKR1B10	0.955237	-0.259903	rs113665798	0.254796	-0.0893303	0.223146
AKR1B15	0.96183	-0.13041	rs76919814	0.290167	0.373223	1.08778
AKR1C1	0.916715	-0.231285	10-4997779	-0.0921592	0.303969	0.229063
AKR1C2	0.00990099	0.0495729	rs7090237	0.376706	0.855612	1.70848
AKR1C3	0.923243	-0.268704	rs61856092	-0.156527	0.414881	-0.00179732
AKR1C4	0.964161	-0.236157	rs17134635	0.803702	0.0506789	0.269617
AKR1CL1	0.994294	-0.0502832	rs1931679	0.878323	-0.205457	0.41894
AKR1D1	0.780394	-0.186027	rs55996338	0.954111	-0.0900805	0.298423
AKR1E2	0.930202	-0.0205863	rs35464459	2.15361	-0.138448	1.22558
AKR7A2	0.019802	0.0162694	rs2073102	0.303011	0.81602	1.55841
AKR7A3	0.307797	-0.11537	rs56239997	-0.132478	0.65991	0.569882
AKR7L	0.939633	-0.219915	rs6656498	-0.177556	0.456383	0.367688
AKT1	0.982653	-0.0753971	rs2841216	0.336469	-0.100224	0.450122
AKT1S1	0.895483	-0.00381384	rs73053367	-0.159341	1.52127	0.942397
AKT2	0.97889	-0.153202	rs8100207	-0.168434	0.326055	0.166769
AKT3	0.019802	0.0341246	rs34297271	0.428519	0.242916	1.06097
AKTIP	0.00990099	0.0503759	rs9931702	-0.244837	0.77727	0.138931
ALAD	0.922423	-0.1648	rs818702	-0.0257422	0.327181	0.571594
ALAS1	0.99558	-0.243402	rs112001168	0.220294	-0.167529	-0.0589222
ALB	0.9862	-0.186971	rs6821554	0.0141775	0.0201807	0.19178
ALCAM	0.00990099	0.0135225	rs9833101	1.25052	-0.220543	0.504944
ALDH16A1	0.926849	-0.296179	rs115776071	0.154081	0.168816	0.597101
ALDH18A1	0.993283	-0.0980331	rs4373856	0.193739	0.370904	0.920838
ALDH1A1	0.973912	-0.0532686	rs1582621	1.56623	-0.244395	0.865281
ALDH1A2	0.00990099	0.0314754	rs7182757	2.07616	-0.250454	1.3858
ALDH1A3	0.993684	-0.16091	rs80102090	0.460892	-0.141409	0.247712
ALDH1B1	0.00990099	0.0973522	rs7470291	1.12934	0.136002	1.58215
ALDH1L1	0.294739	-0.119311	rs7639712	-0.152514	2.3748	1.91496
ALDH1L2	0.989372	-0.189702	rs1196838	0.439128	-0.23479	0.199447
ALDH2	0.00990099	0.992003	rs666951	-0.198287	2.28212	1.66479
ALDH3A1	0.99574	-0.289266	rs1006556	0.0336402	-0.0907226	0.14059
ALDH3A2	0.00990099	1.20605	rs11204407	3.0891	-0.288301	2.03171
ALDH3B1	0.98641	-0.111679	rs3751084	0.519035	0.107325	0.958341
ALDH3B2	0.00990099	0.0286735	rs7102369	0.012872	1.13317	1.31696
ALDH4A1	0.029703	0.0178026	rs17384116	1.62254	-0.203746	0.768934
ALDH5A1	0.916699	-0.158584	rs2076317	-0.276753	1.00249	0.376376
ALDH6A1	0.14389	0.0091471	rs113453029	-0.214862	0.886676	0.296958
ALDH7A1	0.962397	-0.10276	rs61701536	1.16753	-0.190525	0.448558
ALDH8A1	0.994735	-0.00572559	rs9385713	0.399504	0.0365938	0.750777
ALDH9A1	0.00990099	0.380247	rs10800113	1.54205	0.512865	2.56508
ALDOA	0.968596	-0.317217	rs6565174	-0.217578	0.526075	0.150518
ALDOB	0.959508	-0.134134	rs1226147	0.0979334	0.633446	1.05526
ALDOC	0.963926	-0.208517	rs11567842	0.358947	-0.304455	-0.0320741
ALG1	0.039604	0.0100835	rs55638652	1.25559	-0.239077	0.728743
ALG10	0.937082	-0.237132	rs7137146	0.239067	-0.311339	-0.0745867
ALG10B	0.949501	-0.18392	rs12579862	0.126939	-0.116612	-0.0745718
ALG11	9.999e-05	20.1864	rs2277448	9.78041	11.1393	22.2728
ALG12	0.00990099	0.518517	rs113343281	-0.184954	1.9224	1.14888
ALG14	0.916993	-0.199858	1-95509362	0.0844459	0.0691769	0.338287
ALG1L	0.00990099	0.686581	rs883207	0.783946	0.627088	1.95012
ALG2	0.963334	-0.14957	rs790189	0.0334515	0.342551	0.660105
ALG3	0.957071	-0.24954	rs79886161	0.361926	-0.163287	0.122915
ALG5	0.921355	-0.238998	rs1854259	-0.055316	0.00827835	0.187258
ALG6	0.00990099	0.57	rs6664140	-0.226985	2.51159	1.58367
ALG8	0.00990099	0.0139418	rs9651741	-0.102414	1.36929	0.616369
ALG9	0.983405	-0.270088	rs45568137	-0.0750544	0.0164696	-0.139827
ALK	0.887384	-0.181317	rs3100219	0.11295	0.658413	0.201806
ALKBH1	0.870765	-0.276	rs113903554	-0.0549407	0.675763	0.219657
ALKBH2	0.979029	-0.172248	rs10774602	-0.123239	0.1777	0.304896
ALKBH3	0.00990099	0.0893255	rs12804822	-0.228119	0.984381	0.529706
ALKBH4	0.927702	-0.0562408	rs112059666	0.533923	-0.172303	0.162709
ALKBH5	0.937962	-0.236672	rs78364770	-0.130645	0.380314	0.175301
ALKBH6	0.00990099	0.0268151	rs71337524	-0.130641	1.86152	1.59601
ALKBH7	0.962555	-0.234272	rs348365	0.199881	-0.139006	0.264277
ALKBH8	0.00990099	0.484646	rs548790	1.55976	0.167453	2.02755
ALLC	0.993628	-0.203809	rs6725953	0.13112	-0.0420901	0.334778
ALMS1	0.00990099	0.246363	rs11899740	1.288	-0.288029	0.681087
ALMS1P	0.00990099	0.962579	rs2969588	-0.284292	2.26136	1.52761
ALOX12	0.982271	-0.227788	rs364569	0.59732	-0.147373	0.573822
ALOX12B	0.930877	-0.0488663	rs4792267	1.09524	-0.221851	0.383997
ALOX12P2	0.97187	-0.0880353	rs4796573	1.04712	-0.252496	0.328619
ALOX15	0.00990099	0.185505	rs12449695	0.643331	1.04744	2.26357
ALOX15B	0.978071	-0.212044	rs2278635	0.947768	-0.172102	0.853135
ALOX5	0.933782	-0.100529	rs12783037	0.332956	-0.0671049	0.346058
ALOX5AP	0.960247	-0.0581372	rs12430917	-0.124198	0.972279	0.929936
ALOXE3	0.995529	-0.0428687	rs3816263	-0.240387	1.255	0.678029
ALPI	0.972059	-0.125771	rs3791729	0.548717	0.165465	1.08005
ALPK1	0.960501	-0.136079	rs62314690	0.449454	-0.0581833	0.544376
ALPK2	0.00990099	0.00619709	rs12604778	0.280632	0.47435	1.16677
ALPK3	0.888591	-0.176811	rs4318180	0.836832	-0.104293	0.685077
ALPL	0.977848	-0.174092	rs1049396	-0.185431	0.84356	0.387767
ALPP	0.924929	-0.0191586	rs6437061	0.860049	-0.109169	0.898923
ALPPL2	0.909056	-0.170446	rs4638787	-0.317149	0.587764	0.115394
ALS2	0.921756	-0.154062	rs9646756	0.959334	-0.172876	0.272506
ALS2CL	0.957249	-0.231934	rs7642015	0.260616	-0.150126	0.0559345
ALS2CR11	0.965474	-0.194271	rs57595196	-0.0554277	0.138516	0.21821
ALS2CR12	0.923089	-0.190286	rs112269224	0.417906	-0.156244	0.152032
ALX1	0.960727	-0.065316	rs10862977	-0.222429	0.950228	0.5663
ALX3	0.972737	-0.166607	rs77098259	-0.176294	1.0479	0.45951
ALX4	0.940493	-0.243288	rs9971516	0.077394	-0.133576	0.0835175
AMACR	0.883019	-0.201479	rs3756464	-0.159121	0.212959	0.249087
AMBN	0.00990099	0.00440454	rs73826532	0.0898174	0.766508	0.247414
AMBP	0.970467	-0.182619	rs2043195	-0.269993	0.944311	0.497998
AMBRA1	0.975358	-0.091816	rs2864076	0.57795	-0.201397	0.0698982
AMD1	0.00990099	0.271677	rs7756218	0.0481229	0.824969	1.11028
AMDHD1	0.00990099	0.0757926	rs4762254	0.858027	0.059961	1.21649
AMDHD2	0.920905	-0.170883	rs4278751	-0.0021805	-0.252402	-0.13661
AMFR	9.999e-05	2.65016	rs111869365	1.73386	2.02734	4.55781
AMH	0.00990099	0.0578832	rs12609327	1.44575	-0.290107	0.826943
AMHR2	0.943093	-0.127062	rs11836700	-0.0165969	0.341026	0.571767
AMICA1	0.00990099	0.0846104	rs3759000	1.26911	-0.259421	0.891764
AMIGO1	0.999597	-0.0322373	rs553689	0.984769	-0.236412	0.508997
AMIGO2	0.992867	-0.0475389	rs7136496	0.537564	0.328924	1.30173
AMIGO3	0.938726	-0.355058	rs34823813	-0.187135	0.0853955	-0.171457
AMMECR1L	0.995005	-0.096096	rs6749005	0.0661837	0.13696	0.491277
AMN	0.926813	-0.10671	rs59312719	0.908581	-0.118567	0.296605
AMN1	0.936762	-0.194684	rs7962852	0.199347	-0.02008	0.361173
AMOTL1	0.988006	-0.205414	rs11020889	0.661148	-0.210165	0.304337
AMOTL2	0.955005	-0.0123028	rs79474152	0.884615	0.241073	1.66776
AMPD1	0.875525	-0.0982309	rs10489525	-0.0431973	0.504729	0.719882
AMPD2	0.968166	-0.103282	rs493972	-0.248768	0.88103	0.315981
AMPD3	0.942605	-0.0543309	rs4909941	0.900443	-0.0855266	0.8673
AMPH	0.989459	-0.146146	rs2240853	-0.276844	0.867169	0.24181
AMT	0.968554	-0.282262	rs11920251	0.167888	-0.087637	-0.188052
AMTN	0.10739	0.258684	rs62324592	0.0270878	1.93838	2.00214
AMY1A	0.984812	-0.14543	rs10881490	0.134273	0.164779	0.620589
AMY1B	0.941929	-0.227385	rs17014910	0.0426002	-0.20396	-0.0812658
AMY1C	0.979644	-0.298129	rs12075086	-0.134826	0.0640378	0.0495122
AMY2A	0.960104	-0.154274	rs10881197	0.273939	-0.28015	0.000797
AMY2B	0.933097	-0.290634	rs3922884	-0.157319	0.105092	0.0161149
AMZ1	0.821532	-0.0978365	rs940988	1.90715	-0.111551	0.970779
AMZ2	0.954293	-0.0252685	rs4968924	0.18652	0.501173	1.0576
ANAPC1	0.019802	0.0370741	2-112535021	0.788937	-0.035292	0.876428
ANAPC10	0.99568	-0.0925498	rs62343134	0.287621	0.309782	0.986555
ANAPC11	0.946093	-0.372363	rs7405640	-0.250858	-0.245719	-0.344227
ANAPC13	9.999e-05	3.15976	rs2241556	0.735411	3.12921	4.33461
ANAPC2	0.019802	0.0562086	rs10870198	0.975497	-0.1873	0.79921
ANAPC4	0.00990099	1.29719	rs55952134	2.49456	0.00793731	2.49334
ANAPC5	0.854034	-0.0678025	rs75811217	0.737531	-0.135022	0.478499
ANAPC7	0.959432	-0.171804	rs3026452	-0.0573855	0.886173	0.880204
ANG	0.917378	-0.159944	rs17308534	0.00785589	0.365468	0.614216
ANGEL1	0.940586	-0.055616	rs8005192	0.655851	0.16659	1.19875
ANGEL2	0.00990099	0.367043	1-213087919	0.809203	0.971929	2.47036
ANGPT1	0.478254	-0.00415668	rs10093967	-0.221556	1.9706	1.35359
ANGPT2	0.98861	-0.10776	rs73514795	-0.179098	0.739977	0.257262
ANGPT4	0.860877	-0.146097	rs1045410	0.0042997	1.07343	1.28253
ANGPTL1	0.924558	-0.156467	rs7519811	-0.154794	0.254294	0.0627166
ANGPTL2	0.901684	-0.265093	rs3739554	0.158689	0.330764	0.0271288
ANGPTL3	0.965974	-0.333129	rs11207978	0.0805524	-0.114706	-0.139527
ANGPTL4	0.973905	-0.208846	rs74905935	-0.0453639	0.2179	0.292277
ANGPTL5	0.993665	-0.154013	rs12222241	0.638058	-0.119454	0.441733
ANGPTL6	0.997953	-0.158538	rs9749171	0.448101	-0.184992	0.377904
ANGPTL7	0.935005	-0.187178	1-11225106	0.00755279	-0.0561333	0.0278583
ANK1	0.928035	-0.118998	rs7826127	0.888952	0.0645228	1.2509
ANK2	0.702459	-0.18115	rs13148888	-0.185267	0.603587	0.422052
ANK3	0.971501	-0.214466	rs9804190	0.882797	-0.248803	0.230236
ANKAR	0.92977	-0.170828	rs11683621	-0.0217345	0.224879	0.429985
ANKDD1A	9.999e-05	4.08656	rs4238397	6.14203	-0.242213	4.91179
ANKFN1	0.949173	-0.191352	rs7223683	-0.190348	0.672643	0.427098
ANKFY1	0.00147193	1.7783	rs112544314	1.59282	1.07374	3.56661
ANKH	0.0372454	0.619186	rs42274	0.558342	1.3151	2.4153
ANKHD1	0.993324	-0.327956	rs77409517	-0.0573369	-0.0988098	-0.131573
ANKHD1-EIF4EBP3	0.978129	-0.306999	rs17118812	-0.232287	0.23766	0.0164495
ANKIB1	0.962492	-0.0771716	rs17164471	0.814252	0.236046	1.5648
ANKK1	0.932896	-0.223931	rs2734848	0.415555	-0.21046	0.0672245
ANKLE1	0.942013	-0.206539	rs3842959	-0.0750283	0.302978	0.377243
ANKLE2	0.848739	-0.182841	rs10870492	-0.196808	0.265992	0.215164
ANKMY1	0.00172044	1.80411	rs13406305	1.66442	1.61351	4.09057
ANKMY2	0.978801	-0.0405798	rs487815	-0.193457	1.38609	0.732344
ANKRA2	0.991179	-0.234168	rs114207132	0.226811	-0.0714387	0.24155
ANKRD1	0.926684	-0.19222	rs7083785	0.11315	-0.10491	0.109956
ANKRD10	0.952734	-0.211649	rs9301481	-0.137573	0.699232	0.102915
ANKRD11	0.993363	-0.199721	rs7197077	0.35022	-0.0936028	0.318684
ANKRD12	0.906771	-0.20906	rs11876821	0.456082	-0.203574	0.163907
ANKRD13A	0.968454	-0.109499	rs2338754	0.45699	-0.153556	0.352491
ANKRD13B	0.915607	-0.108978	rs72624990	-0.238937	1.00123	0.635185
ANKRD13C	0.956606	-0.116726	rs11800138	-0.142029	0.470783	0.362242
ANKRD13D	0.91841	-0.132301	rs674499	-0.238988	0.170883	-0.129829
ANKRD16	0.00990099	0.017878	rs77448389	0.702447	0.30201	1.45876
ANKRD17	0.936041	-0.224688	rs7664144	0.110656	-0.0506646	0.20553
ANKRD18A	0.00990099	0.0163149	rs2993187	1.08263	-0.0886044	0.395035
ANKRD18B	0.973513	-0.147467	rs62544651	0.205451	-0.0989951	0.321767
ANKRD2	0.980446	-0.118634	rs7341998	0.0366416	0.468819	0.805446
ANKRD22	0.00990099	0.687118	rs410725	-0.161305	1.82435	1.47789
ANKRD23	0.00990099	0.164025	rs7592101	0.259508	0.705562	0.36494
ANKRD24	0.975072	-0.134879	rs12459940	-0.283769	1.43039	0.739822
ANKRD26	0.899488	-0.105744	rs10829165	0.751461	-0.214999	0.16028
ANKRD27	0.00990099	0.256898	rs17832981	0.245832	1.38765	2.01141
ANKRD28	0.00990099	0.0469225	rs41284037	0.747731	0.0290062	1.00292
ANKRD29	0.940164	-0.25154	rs16940247	0.388999	-0.183578	0.154307
ANKRD30A	0.934389	-0.176842	rs112157583	0.421786	-0.0906249	0.376472
ANKRD30B	0.985426	-0.255294	rs78257268	0.199492	-0.00543599	-0.101939
ANKRD31	0.234942	-0.146582	rs78652965	0.201364	-0.0233195	0.416854
ANKRD32	0.00990099	0.213452	rs28645132	1.0598	-0.0108427	1.21385
ANKRD33	0.959869	-0.0640096	rs303820	0.536413	0.138549	1.03355
ANKRD34A	0.983733	-0.180646	rs12731444	0.217558	-0.179469	0.207079
ANKRD34B	0.00990099	0.921275	rs865646	2.49685	-0.238601	1.49209
ANKRD34C	0.00990099	0.450979	rs12903518	-0.24099	2.43057	1.6696
ANKRD35	0.978958	-0.204059	rs10797650	-0.261579	0.516147	0.0300772
ANKRD36	0.00990099	0.115997	rs116441543	-0.150335	1.3431	1.05766
ANKRD36B	0.987691	-0.0440706	rs13420962	-0.139487	0.791751	0.20259
ANKRD37	0.00990099	0.0237376	rs76198310	-0.0124074	0.740727	0.874733
ANKRD39	0.00990099	0.0914276	rs72811629	1.13941	-0.132519	0.411095
ANKRD40	0.00990099	0.326935	rs72839247	0.827812	0.442187	1.76766
ANKRD42	0.00990099	0.153226	rs7115506	0.554159	0.348998	1.34866
ANKRD44	0.923872	-0.199544	rs2697239	0.16845	-0.0542627	0.297458
ANKRD45	0.979537	-0.257944	rs301701	-0.232615	0.707345	0.199331
ANKRD46	0.949365	-0.0821315	rs6468723	-0.210446	0.818673	0.254472
ANKRD49	0.917897	-0.196993	rs12282965	0.0020152	0.233176	0.530173
ANKRD50	0.921173	-0.129957	4-125519541	0.822638	-0.0878394	0.548087
ANKRD52	0.92676	-0.211021	rs6581092	0.0526612	-0.0674087	0.0631346
ANKRD53	0.9741	-0.185731	rs2302561	0.289289	-0.0101901	0.574557
ANKRD54	0.922388	-0.202643	22-38336203	-0.090032	0.307651	0.323051
ANKRD55	0.00990099	0.133868	rs113929638	0.341645	0.449802	1.22015
ANKRD6	0.967159	-0.0516361	rs9362664	-0.273177	1.28088	0.57433
ANKRD7	0.958886	-0.0668192	rs62469804	0.274799	-0.00168265	0.457285
ANKRD9	0.928017	-0.128486	rs4906197	-0.233164	0.659839	0.346944
ANKS1A	0.935518	-0.207303	rs3734261	-0.223269	0.507573	0.0863422
ANKS1B	0.953176	-0.120627	12-99049852	0.87728	-0.0960957	0.547493
ANKS3	0.029703	0.127997	rs4786538	0.259802	0.623964	1.30109
ANKS4B	0.918068	-0.187887	rs4783385	1.25989	-0.263991	0.488202
ANKS6	0.955574	-0.233783	rs7846846	0.767625	-0.0609292	0.207974
ANKZF1	0.940926	-0.275265	rs34897850	0.225489	-0.0576642	-0.120203
ANLN	0.930656	-0.213492	rs196631	0.783443	-0.132915	0.702136
ANO1	0.984778	-0.209949	rs7925636	0.0730734	0.476972	0.071337
ANO10	0.996066	-0.186033	rs1026888	0.315003	0.110757	-0.00676769
ANO2	0.946491	-0.213668	rs10849301	0.499578	-0.222478	0.357513
ANO3	0.950764	-0.209417	rs12271476	-0.0647018	0.23131	0.226185
ANO4	0.991097	-0.224021	rs17030625	0.715403	-0.144701	0.521022
ANO5	0.993837	-0.199501	rs12574283	-0.257729	0.413157	0.0665963
ANO6	0.00990099	0.380349	rs11182922	0.533155	0.439347	1.4384
ANO7	0.863439	-0.159728	rs55938551	1.02076	-0.16894	0.415482
ANO8	0.019802	0.00508376	rs57873509	0.732823	0.260822	1.41345
ANO9	0.00990099	0.00702154	rs112273746	1.12967	-0.14166	0.402932
ANP32A	0.865993	-0.0785933	rs117426703	0.96038	-0.0548872	0.840041
ANP32B	0.200735	-0.00264847	rs1058446	0.632433	0.6562	0.654343
ANP32C	0.955762	-0.213115	rs7436217	0.26952	-0.113367	0.31866
ANP32D	0.926075	-0.243325	rs7315006	0.0836171	-0.0396759	0.143962
ANP32E	0.94549	-0.172286	rs11205357	-0.0426823	0.156127	0.363005
ANPEP	0.784606	-0.2185	rs9919996	0.0803222	0.387131	0.745053
ANTXR1	0.959349	-0.256696	rs62135634	0.302711	-0.125953	0.245355
ANTXR2	0.953804	-0.177838	rs13118694	0.347835	-0.21532	0.261226
ANXA1	0.956015	-0.0840551	rs12551202	-0.219821	0.748955	0.144038
ANXA10	0.95738	-0.193994	rs6832786	-0.16638	0.237814	0.182085
ANXA11	0.986071	-0.0932624	rs11201879	-0.238143	0.786627	0.145557
ANXA13	0.943787	-0.0540931	rs2294013	-0.25984	1.33886	0.706297
ANXA2	0.878916	-0.143806	rs1454102	1.21212	-0.281287	0.590823
ANXA2P1	0.961533	-0.155952	rs80062859	-0.0831756	0.737769	0.187725
ANXA2P2	0.924651	-0.191456	rs855448	-0.113907	0.293445	-0.0641156
ANXA2P3	0.73592	-0.236398	rs17231476	0.0724077	-0.0351261	0.209928
ANXA3	0.991094	-0.198661	rs1496592	-0.126773	0.839383	0.20702
ANXA4	0.960197	-0.349558	rs2048255	0.561525	-0.175092	0.0360491
ANXA5	0.00990099	0.398928	rs41279317	1.04784	0.483613	2.05959
ANXA6	0.932893	-0.186171	rs2233276	-0.00807191	0.896699	0.275214
ANXA7	0.980645	-0.245919	rs7090105	-0.0699545	0.00806672	0.168455
ANXA8	0.920415	-0.258458	rs76768559	-0.0763705	0.0401972	0.0323567
ANXA8L2	0.928728	-0.322059	10-47649798	0.0258436	-0.0934607	-0.020384
ANXA9	0.990166	-0.167988	rs4970989	1.02609	-0.166939	0.315943
AOAH	0.989767	-0.138401	rs9655373	0.00991368	0.7631	1.04304
AOC2	0.951511	-0.154498	rs8067341	-0.186941	0.0846525	0.0727394
AOC3	0.972837	-0.115721	rs4349197	-0.213617	0.652168	0.0527646
AOX1	0.988789	-0.19103	rs2241080	-0.191789	0.652277	0.0818451
AOX2P	0.930801	-0.268327	rs16834352	0.294039	-0.0688697	0.307771
AP1B1	0.990488	-0.186276	rs79684534	0.00693071	0.153792	0.330841
AP1G1	0.00990099	0.0524988	rs34401601	-0.206555	0.732835	0.215098
AP1G2	0.00990099	0.335581	rs222732	0.265105	0.570727	1.25388
AP1M1	0.985014	-0.162733	rs8102236	0.579395	-0.137659	0.593759
AP1M2	0.998753	-0.144707	rs10412541	0.179378	0.466786	1.0218
AP1S1	0.985783	-0.0962895	rs2074682	0.133624	0.00131208	0.418758
AP1S3	0.91832	-0.195959	rs7589996	0.952675	-0.224623	0.682134
AP2A1	0.547492	-0.144653	rs921470	1.08031	-0.282035	0.545049
AP2A2	0.94243	-0.264068	rs11246381	0.22067	-0.0457283	-0.12316
AP2B1	0.921287	-0.179871	rs9897552	0.306871	0.353973	1.05775
AP2M1	0.985461	-0.187055	rs79886161	0.655931	-0.0758751	0.656373
AP2S1	0.920349	-0.259634	19-47363976	0.111084	-0.06973	0.107385
AP3B1	0.019802	0.0133099	rs2046894	1.06835	0.184429	1.61587
AP3B2	0.968892	-0.19877	rs77621600	-0.082943	0.468656	0.0216989
AP3D1	0.992899	-0.206688	rs112663739	0.118345	-0.0183439	0.257293
AP3M1	0.00990099	0.465673	10-75978812	1.34756	0.0663522	1.65498
AP3M2	0.00182358	1.1538	rs57095976	2.70652	-0.0137407	2.57342
AP3S1	0.930774	-0.195493	rs4921028	0.0788893	0.0345678	0.396459
AP3S2	0.00133483	1.75829	rs4031743	0.73752	2.32972	3.61576
AP4B1	0.952796	-0.173026	1-114342181	0.865694	0.0560647	1.17352
AP4E1	0.801898	-0.260224	rs8034236	-0.0559412	0.109061	-0.174697
AP4M1	0.00990099	0.339184	rs3779045	0.105005	1.65104	1.03659
AP4S1	0.988727	-0.217188	rs79385270	-0.115686	0.444531	0.467924
APAF1	0.859739	-0.159329	rs73372793	0.516379	-0.155688	0.3112
APBA1	0.927621	-0.240531	9-72096684	-0.0127186	-0.0820834	-0.00238755
APBA2	0.96086	-0.161333	rs3751564	0.768345	-0.224857	0.393932
APBA3	0.967874	-0.100783	rs28575557	0.785278	0.38027	0.512534
APBB1	0.949432	-0.122521	rs2682120	-0.199229	0.777492	0.43828
APBB1IP	0.926731	-0.29301	rs10764626	-0.143861	0.376433	0.379468
APBB2	0.965611	-0.268171	rs790147	-0.191847	0.738772	0.122236
APBB3	0.960254	-0.0047754	rs4912717	-0.0762081	0.641637	0.796759
APC	0.900813	-0.358976	rs10515446	-0.125782	0.133671	-0.0937175
APC2	0.954451	-0.209484	rs2292450	0.363046	-0.169361	0.344657
APCDD1	0.908831	-0.0510409	rs498703	0.937922	0.153701	1.44856
APCDD1L	0.846048	-0.174737	rs910861	-0.173566	1.48083	0.974309
APCS	0.964927	-0.218915	rs12727188	-0.208026	0.767355	0.265182
APEH	0.919243	-0.222002	rs1060970	0.157668	0.193476	0.672673
APEX1	0.947253	-0.219551	rs112374310	0.41096	-0.117028	0.225725
APH1A	0.928552	-0.215365	rs12749958	-0.222824	0.56425	0.111929
APH1B	0.00990099	0.350258	rs12907882	-0.0723331	1.38635	1.37115
API5	0.962263	-0.0201581	rs17509067	1.09589	0.0501546	0.483803
APIP	0.00990099	0.556962	rs2956074	-0.0216217	1.84806	1.89377
APITD1	0.877752	-0.146162	rs1307491	0.900855	0.0397216	1.19911
APLF	0.00135133	0.813836	rs11126185	2.98079	-0.0954236	2.66044
APLNR	0.893219	-0.0910648	rs1943482	-0.0894315	0.483374	0.588209
APLP1	0.00990099	0.0137776	rs11881242	-0.10948	1.08075	0.93743
APLP2	0.981192	-0.117374	rs1020777	-0.122956	0.39851	0.428388
APOA1	0.00990099	0.240588	rs2849174	0.157819	1.20819	1.6987
APOA1BP	0.972836	-0.04949	rs1630562	-0.241349	1.58194	0.759139
APOA2	0.959044	-0.239255	rs3813620	-0.157869	0.329305	0.10305
APOA4	0.953812	-0.132914	rs45515495	0.775861	-0.133773	0.57333
APOA5	0.996482	-0.185326	rs7123666	-0.117791	0.689773	0.510022
APOB	0.995691	-0.188949	rs13392272	-0.245007	0.82007	0.194014
APOBEC1	0.948146	-0.152091	rs10845695	-0.199243	0.770524	0.568952
APOBEC2	0.957166	-0.180335	rs11963445	0.0181175	0.0872576	0.310698
APOBEC3A	0.962316	-0.257118	rs7288049	0.451195	-0.212044	0.215136
APOBEC3B	0.986762	-0.240854	rs17000544	-0.214475	0.756356	0.384727
APOBEC3C	0.988432	-0.114954	rs5750727	-0.163507	0.688305	0.640129
APOBEC3D	0.932825	-0.146645	rs5750713	-0.228494	0.630621	0.398019
APOBEC3F	0.00990099	0.20437	rs139326	-0.0488952	0.763667	0.923645
APOBEC3G	0.940261	-0.170669	rs2019907	-0.263051	0.838709	0.306971
APOBEC3H	0.938955	-0.081092	rs5995693	0.709246	-0.207135	0.103123
APOBEC4	0.997344	-0.23835	rs12029935	0.0232221	-0.134571	0.0390561
APOC1	0.0312615	0.330324	19-45467132	2.03041	0.139558	2.46471
APOC2	0.039604	0.0219662	rs4802240	-0.273756	1.94842	1.05199
APOC3	0.988859	-0.0965766	rs79175883	-0.0977546	1.02134	0.794928
APOC4	0.973876	-0.241791	rs3852856	-0.0888256	0.244225	0.355509
APOD	0.420511	-0.221311	rs73071743	0.115087	-0.148758	-0.0852098
APOE	0.958355	-0.193221	rs35568738	0.176294	-0.0585856	0.251223
APOF	0.982784	-0.193184	rs12815993	0.432046	-0.131762	0.464375
APOH	0.921538	-0.212316	rs1304236	0.242676	-0.157137	0.245703
APOL1	0.957017	-0.156755	rs7288898	0.631275	-0.228908	0.410933
APOL2	0.886948	-0.051111	rs114913627	-0.0896669	1.62563	1.32316
APOL3	0.963035	-0.193636	rs6518991	-0.107041	0.436612	0.459454
APOL4	0.00990099	0.216644	rs9610445	-0.173682	1.9531	1.08834
APOL5	0.980211	-0.215155	rs5755943	-0.149426	0.0467554	0.0618339
APOL6	0.923483	-0.106985	rs7293	0.222298	0.25531	0.83625
APOLD1	0.984417	-0.169555	rs7956578	-0.0527215	0.887547	0.267162
APP	0.897929	-0.215405	rs7283500	-0.18194	0.380852	-0.046638
APPBP2	0.969843	-0.0605039	rs74669168	-0.148431	0.177077	0.0437932
APPL1	0.901517	-0.228035	rs6445858	0.0521573	0.220279	0.544396
APPL2	0.00990099	0.135086	rs1196832	0.853764	0.128858	1.33307
APRT	0.973369	-0.0462633	rs4520817	0.217022	0.552624	1.16921
APTX	0.00990099	0.164816	rs10738903	-0.267932	1.76832	1.09235
AQP1	0.954367	-0.11525	rs12667955	0.787374	-0.0394943	0.20412
AQP10	0.00990099	0.652666	rs11586379	1.16288	0.291873	1.87796
AQP11	0.931393	-0.267169	11-77225511	0.534206	-0.0738023	0.427907
AQP12A	0.947914	-0.163253	2-241543966	0.192283	0.165781	0.652028
AQP12B	0.00990099	0.085611	rs3772056	0.0808876	1.99061	1.33272
AQP2	0.962542	-0.0873344	rs956864	0.374051	0.000986064	0.646528
AQP3	0.993402	-0.0238945	rs3860987	-0.116483	0.758884	0.706481
AQP4	0.958085	-0.165172	rs628426	-0.293885	0.776719	0.265208
AQP5	0.969935	-0.178016	rs2849266	0.207005	0.110349	0.614463
AQP6	0.932438	-0.226613	rs956864	0.244478	-0.229309	0.0593515
AQP7	0.965771	-0.168383	rs60257421	-0.145835	0.822119	0.347548
AQP8	0.964281	-0.226048	rs11863284	-0.113052	0.372854	0.462187
AQP9	0.988229	-0.11945	rs10518967	0.469589	0.112196	0.905806
AQR	0.957663	-0.181013	rs1402858	0.652285	-0.204484	0.0476039
ARAP1	0.944321	-0.161207	rs67034709	0.603481	-0.196451	0.376515
ARAP2	0.941693	-0.242892	rs75539072	-0.0812999	0.22856	-0.0740597
ARAP3	0.988414	-0.161821	rs3749759	-0.241733	0.380985	0.18475
ARC	0.941417	-0.179458	rs2976388	0.156555	-0.0793689	0.310727
ARCN1	0.972515	-0.159208	rs11603023	-0.276345	0.756943	0.360226
AREG	0.991871	-0.122079	rs62314921	0.755065	-0.21952	0.305035
ARF1	0.944476	-0.209613	rs61825125	-0.164847	0.39652	0.192843
ARF3	0.918562	-0.170663	12-49357249	0.867911	-0.163898	0.563457
ARF4	0.863873	-0.115111	rs112311680	-0.0420934	0.290918	0.440243
ARF5	0.970798	-0.211815	rs10282411	-0.0551663	0.292152	0.500339
ARF6	0.959256	-0.170489	rs17121908	-0.192109	0.729515	0.548634
ARFGAP1	0.994403	-0.138687	rs6090275	-0.0232798	0.0796193	0.311914
ARFGAP2	0.994447	-0.0711155	rs79215096	-0.103847	1.18324	0.449115
ARFGAP3	0.920321	-0.0832812	rs4822219	-0.0212437	0.420378	0.684064
ARFGEF1	0.978527	-0.0605523	8-68015992	-0.0403795	0.0858923	0.23682
ARFGEF2	0.0161315	0.784445	rs78558233	1.8324	0.50598	2.86715
ARFIP1	0.988167	-0.14199	rs7340869	0.49071	-0.163164	0.42989
ARFIP2	0.595659	-0.196267	rs7123791	0.72027	-0.144687	0.393807
ARFRP1	0.951539	-0.125799	rs34105796	0.243036	-0.0057922	0.488762
ARG1	0.00990099	0.608953	rs9483305	1.63411	0.3464	2.41109
ARG2	0.97886	-0.248548	rs734028	0.349223	-0.219185	-0.0724018
ARGFX	0.99972	-0.220662	rs61796954	0.752953	-0.0752541	0.177231
ARGFXP2	0.923272	-0.234266	rs113493825	-0.0553547	0.0881736	0.14721
ARGLU1	0.950349	-0.228443	rs17464918	-0.103497	0.137665	0.213227
ARHGAP1	0.969356	-0.241364	rs61884307	-0.15295	0.162301	-0.0036919
ARHGAP10	0.989055	-0.095541	rs4240339	-0.160048	0.476217	0.110847
ARHGAP11A	0.96024	-0.174625	15-33004333	-0.0776461	0.369462	0.351395
ARHGAP11B	0.029703	0.0429412	15-30981375	0.0712823	0.366945	0.716016
ARHGAP12	0.00990099	0.029237	rs10508768	0.915257	0.0746279	1.29461
ARHGAP15	0.924822	-0.216917	rs3754598	0.617418	-0.100368	0.700997
ARHGAP17	0.00990099	0.110774	rs4787656	0.461502	0.155454	0.990704
ARHGAP18	0.925431	-0.216697	rs2571575	0.733486	-0.226367	0.364633
ARHGAP19	0.0641829	0.25531	rs4919083	0.106365	1.48275	1.84997
ARHGAP20	0.983792	-0.229461	rs326940	-0.0596465	0.0443417	0.202768
ARHGAP21	0.988781	-0.189959	rs71493386	0.553923	-0.152774	0.25869
ARHGAP22	0.922027	-0.179865	rs12768718	-0.214357	0.425564	0.0709161
ARHGAP23	0.930817	-0.202722	rs79504700	-0.237194	0.484966	0.0926781
ARHGAP24	0.00990099	0.0811197	rs346492	0.223306	0.280428	0.878895
ARHGAP25	0.945987	-0.0902351	rs12476298	-0.178667	1.044	0.759434
ARHGAP26	0.0374665	0.165218	rs7735968	0.62154	0.0102027	0.868426
ARHGAP27	0.00990099	0.357815	17-43578100	0.729345	0.491878	1.90853
ARHGAP28	0.941013	-0.180469	rs503291	0.202295	-0.0400081	0.372367
ARHGAP29	0.00990099	0.0263795	rs3789451	0.18584	0.676842	1.24542
ARHGAP30	0.953153	-0.0752709	rs11576837	0.642336	-0.191271	0.530194
ARHGAP5	0.956029	-0.128892	rs60804095	1.10115	-0.087589	0.848855
ARHGAP8	0.00990099	0.0476375	rs2882260	0.533196	0.721765	0.577813
ARHGAP9	0.978173	-0.205824	rs1709874	-0.12816	0.530599	0.512316
ARHGDIB	0.999423	-0.144919	rs76162218	0.647382	-0.122128	0.457854
ARHGDIG	0.932604	-0.217048	rs6600189	0.494012	-0.148449	0.256181
ARHGEF1	0.019802	0.0840776	rs73549152	0.704388	0.436182	0.525752
ARHGEF10	0.029703	0.106717	rs3824134	-0.12932	1.48881	1.30187
ARHGEF10L	0.991136	-0.196297	rs55836024	0.290294	-0.0160372	0.527783
ARHGEF11	0.979883	-0.171646	rs4661063	0.885394	-0.143333	0.233062
ARHGEF12	0.93593	-0.172642	rs4616049	1.37181	-0.124441	0.846929
ARHGEF15	0.969461	-0.072198	rs11655447	-0.272594	1.42502	0.656581
ARHGEF16	0.986012	-0.169532	rs74372288	0.0884999	0.127895	0.505109
ARHGEF17	0.964467	-0.15588	rs480305	0.183519	-0.108292	0.183562
ARHGEF18	0.019802	0.0730422	rs6603152	0.304141	0.50492	1.23236
ARHGEF19	0.976788	-0.253269	rs4291495	0.141412	-0.107231	0.279239
ARHGEF2	0.980683	-0.129017	rs17370773	0.113795	0.81827	0.266526
ARHGEF3	0.984783	-0.152194	rs56097266	0.263188	0.187349	0.784716
ARHGEF4	0.019802	0.0132705	rs62178897	-0.00797987	0.232038	0.483027
ARHGEF5	0.936625	-0.294814	rs13247723	-0.179785	0.137248	0.0562528
ARHGEF7	0.943709	-0.206381	rs16941347	0.729018	-0.258912	0.152939
ARID1A	0.963909	-0.125503	rs6598861	0.178762	0.21231	0.696899
ARID1B	0.978869	-0.165325	rs9397979	0.138088	0.122432	0.545314
ARID2	0.915256	-0.179494	rs11613663	0.11422	-0.0859109	0.212308
ARID3A	0.969649	-0.213407	rs349313	-0.198686	1.07231	0.386719
ARID3B	0.918331	-0.204904	rs74925675	0.246497	-0.0717802	0.356837
ARID3C	0.794864	-0.206563	rs58627868	0.0866044	-0.0419399	0.179588
ARID4A	0.979686	-0.194567	rs8015634	0.9212	-0.210331	0.303268
ARID4B	0.992891	-0.303337	rs7544301	0.0524711	-0.261282	-0.14212
ARID5A	0.00990099	1.45232	rs6723188	2.78136	-0.0563186	1.53299
ARID5B	0.930344	-0.123242	rs4948496	0.126092	0.259005	0.728194
ARIH1	0.00990099	0.102631	rs11072365	0.409415	-0.140228	0.259701
ARIH2	0.998422	-0.263326	rs62262463	-0.154205	0.00619954	-0.173818
ARL1	0.972292	-0.207083	rs11110774	0.577524	-0.225544	0.0604266
ARL10	0.966943	-0.0294734	rs13184338	1.02889	-0.146225	0.608496
ARL11	0.986062	-0.232873	rs60482286	-0.122054	0.122258	0.14586
ARL13B	0.00990099	0.639694	rs13071953	2.1001	0.0438672	2.2098
ARL14	0.926345	-0.136281	rs57328745	-0.151713	0.606103	0.132733
ARL15	0.93946	-0.050187	rs72759401	-0.0403263	1.00921	0.357486
ARL16	0.00990099	0.301334	17-79638120	0.150265	0.626496	1.12988
ARL2	0.993717	-0.161651	rs76660523	-0.0762772	0.356917	0.269116
ARL2BP	0.966804	-0.115092	rs2081225	0.164025	0.0337591	0.424715
ARL3	0.94351	-0.166444	rs3977756	0.548886	-0.0341267	0.0463963
ARL4A	0.931225	-0.207292	rs7787788	0.686579	-0.0267468	0.768731
ARL4C	0.940158	-0.160305	rs72975568	-0.0882385	0.790198	0.761356
ARL4D	0.932317	-0.295029	rs7214914	0.532105	-0.21575	0.340854
ARL5A	0.854462	-0.230373	rs112916274	0.213514	-0.0226038	0.36142
ARL5B	0.980503	-0.232598	rs11015631	0.930099	-0.0256323	1.05688
ARL5C	0.933405	-0.242641	rs3744351	0.668346	-0.266755	0.304413
ARL6	0.968986	-0.263266	rs114424372	-0.0978144	-0.000731591	0.0210052
ARL6IP1	0.00990099	0.628008	rs735173	0.187485	1.12774	1.69316
ARL6IP4	0.929872	-0.175803	rs2270788	-0.204013	0.374215	0.0417513
ARL6IP5	0.019802	0.102001	rs6549184	-0.10496	1.753	0.854301
ARL6IP6	0.930374	-0.080783	rs10178618	0.0943403	0.233235	0.660846
ARL8A	0.973365	-0.156853	rs6656470	0.445469	0.291511	1.14758
ARL8B	0.941537	-0.280275	rs12493734	0.167867	-0.155183	0.152296
ARL9	0.962797	-0.247968	rs79938142	0.719556	-0.0989742	0.251326
ARMC1	0.949183	-0.035354	rs72666512	0.399111	-0.0899797	0.461686
ARMC10	0.956763	-0.118154	rs1968197	-0.22	0.746187	0.265025
ARMC2	0.930172	-0.20277	rs557526	0.367515	0.188342	0.0641783
ARMC3	0.999835	-0.16887	rs7094847	-0.20308	1.23849	0.571737
ARMC4	0.982681	-0.225114	rs2815504	0.352551	-0.231021	0.0681424
ARMC5	0.997706	-0.152343	rs62053209	-0.217135	0.767482	0.243071
ARMC6	0.938562	-0.104347	rs10421019	-0.193006	0.875551	0.263413
ARMC7	0.981957	-0.151365	rs61437239	-0.0119057	0.0949791	0.328605
ARMC8	0.00990099	0.0236025	rs62280628	-0.169006	1.62189	1.1776
ARMC9	0.997578	-0.23574	2-232098425	0.439605	-0.140724	0.370689
ARMS2	0.99822	-0.190133	rs4417210	0.589959	-0.18433	0.057162
ARNT	0.955463	-0.184902	1-150753758	0.0933444	0.0368832	0.347911
ARNT2	0.942842	-0.191416	rs57338616	0.358863	-0.103413	0.464456
ARNTL	0.566233	-0.137631	rs962678	1.24172	0.0266362	1.44077
ARNTL2	0.00990099	0.0777245	rs2289709	-0.0424059	1.56794	1.50948
ARPC1A	0.93398	-0.185794	rs74560836	0.0961256	0.0864908	-0.103182
ARPC1B	0.998591	-0.0734973	7-98951170	0.357884	0.0601796	0.684203
ARPC2	0.948379	-0.181663	rs10191283	-0.102522	0.0466028	0.149248
ARPC3	0.991206	-0.245871	rs115292931	-0.0448109	0.283169	0.377086
ARPC4	0.956101	-0.0355491	rs6784148	0.897907	-0.137729	0.808101
ARPC5	0.87129	-0.0271252	rs2702180	1.05834	0.157221	1.55953
ARPC5L	0.975511	-0.282341	rs10986432	-0.0290802	-0.0512852	0.127374
ARPP19	0.97403	-0.177999	rs4774634	0.849167	-0.244822	0.305426
ARRB1	0.934292	-0.145155	rs616714	-0.0385183	0.748644	0.18095
ARRB2	0.945229	-0.113231	rs7214635	0.701182	-0.254357	0.224477
ARRDC1	0.96438	-0.235869	rs11137157	-0.0444387	0.00523494	0.131975
ARRDC2	0.966407	-0.0999403	rs17852059	0.919238	-0.125142	0.442787
ARRDC3	0.930214	-0.149133	rs6897832	-0.0116342	0.0778092	0.303378
ARRDC4	0.019802	0.0760127	rs2130882	0.346071	0.799074	1.60125
ARRDC5	0.919089	-0.106913	rs10401471	0.93048	0.0135379	1.18454
ARSA	0.00990099	0.596122	rs28711204	0.452736	1.13657	2.17202
ARSB	0.968068	-0.012567	rs35900322	0.123893	0.672238	1.1609
ARSG	0.00990099	0.696649	rs10852711	1.67372	0.107811	2.01133
ARSI	0.973079	-0.153658	rs7707678	-0.20448	0.592899	0.435723
ARSJ	0.955227	-0.215639	rs11098213	-0.233502	0.344432	0.197384
ARSK	0.846462	-0.306998	rs10063774	-0.234361	0.257776	0.119998
ART1	0.998114	-0.173316	rs612785	0.184799	0.136194	0.626593
ART3	0.947633	-0.234037	rs78626336	0.191526	-0.0133355	0.320558
ART4	0.899479	-0.149212	rs12811044	-0.238187	0.961515	0.348796
ART5	0.917856	-0.0670407	rs11029045	-0.133503	0.778954	0.25235
ARTN	0.979158	-0.250292	rs3791085	-0.223371	0.308132	0.0571627
ARV1	0.996176	-0.101641	rs12732752	0.0791245	0.699314	1.09683
ARVCF	0.970179	-0.259393	rs9332381	0.4793	0.181066	0.135933
AS3MT	0.00019998	2.91184	rs12219246	0.54371	3.53638	4.38061
ASAH1	0.945976	-0.138182	rs413531	0.534791	-0.0623821	0.648244
ASAH2	0.97243	-0.175282	10-51928914	0.104739	-0.0474325	0.207676
ASAH2B	0.99789	-0.139126	rs3001885	0.866323	-0.294546	0.294985
ASAP1	0.00990099	0.0384957	rs7846376	0.550688	0.398911	1.40583
ASAP2	0.929489	-0.109167	rs11682638	0.632037	-0.207357	0.443415
ASAP3	0.944022	-0.219245	1-23673186	-0.123681	0.622906	0.325018
ASB1	0.948213	-0.0352656	rs10178728	0.927301	-0.243891	0.485173
ASB10	0.919783	-0.205964	rs4236429	-0.0965497	0.593759	0.629148
ASB13	0.903448	-0.112746	rs10795510	-0.0233289	0.560125	0.793754
ASB14	0.949945	-0.0798652	rs4681970	0.567038	0.345044	0.325285
ASB15	0.945251	-0.20778	rs74377301	-0.242836	0.987453	0.476476
ASB16	0.999835	-0.229428	rs850857	0.0534059	-0.0439242	0.252651
ASB17	0.932631	-0.222148	rs10518521	-0.0887457	0.329336	0.41256
ASB18	0.932264	-0.185573	rs6756597	0.323452	-0.106983	0.452924
ASB2	0.928465	-0.0789367	rs12887609	0.683083	0.401612	1.55543
ASB3	0.973277	-0.131939	rs994484	0.453512	0.417014	1.38249
ASB4	0.880124	-0.0329432	rs17717858	0.14623	0.861707	1.35415
ASB5	0.922972	-0.253151	rs11938144	0.00703548	-0.113827	0.0593385
ASB6	0.98922	-0.210077	rs1220654	0.747221	-0.127057	0.707326
ASB7	0.980094	-0.221843	rs56336975	0.609851	0.0546951	0.141847
ASB8	0.946598	-0.106681	rs60679254	-0.0200736	0.861285	0.950964
ASCC1	0.019802	0.0916371	rs877663	-0.226289	1.44094	0.661736
ASCC2	0.919765	-0.0676559	rs6006288	-0.153827	0.643968	0.601726
ASCC3	0.704035	-0.160647	rs6570797	0.353917	-0.113452	0.276586
ASCL1	0.934939	-0.192006	rs36104021	-0.154581	0.484893	0.31074
ASCL2	0.944078	-0.0935657	rs734095	0.420905	-0.0252842	0.612007
ASCL3	0.963114	-0.172879	rs79181291	-0.131901	0.722809	0.174073
ASCL4	0.997824	-0.22766	rs10778586	0.598751	-0.24627	0.0612536
ASCL5	0.937739	-0.124276	rs3820423	-0.245616	1.10816	0.559697
ASF1A	0.943732	-0.197393	rs11758672	0.188677	0.0608793	0.53484
ASF1B	0.00990099	0.151204	rs34415768	-0.0936757	0.353633	0.395306
ASGR1	0.975048	-0.210725	rs4464125	-0.256285	0.504211	0.0168609
ASGR2	0.00990099	0.0323763	rs12951306	0.800153	0.177899	1.35781
ASH1L	0.997291	-0.295444	rs75536376	0.391148	0.0307786	0.0196081
ASH2L	0.966656	-0.34527	rs6474491	-0.12546	0.0419865	-0.233061
ASIP	0.00990099	0.109863	rs1205345	0.568291	-0.236269	0.364713
ASL	0.928827	-0.215577	rs2465121	0.0337778	-0.0929848	0.1608
ASNA1	0.884279	-0.0669543	rs4804732	0.9454	-0.2026	0.263475
ASNS	0.937124	-0.160861	rs2665486	-0.208433	0.896578	0.454534
ASNSD1	0.0009999	1.99465	rs4667296	0.232261	2.62941	3.08208
ASPA	0.960529	-0.188241	rs224546	-0.180689	1.1662	0.859243
ASPG	0.926271	-0.0927744	rs2039890	0.891093	0.308986	1.64172
ASPH	0.00990099	0.308372	rs10106575	-0.203674	2.00359	1.42199
ASPHD1	0.922709	-0.214041	rs8047140	0.306957	-0.073096	0.38479
ASPHD2	0.994447	-0.222464	rs11912371	0.66	-0.122751	0.648376
ASPM	0.937896	-0.196094	rs12116643	-0.0571522	0.497825	0.645335
ASPN	0.998943	-0.226313	rs230223	-0.111335	0.24774	0.320603
ASPRV1	0.029703	0.0126694	rs13404132	-0.137406	0.479171	0.475585
ASPSCR1	0.964539	-0.250889	rs6502048	-0.217012	0.0103698	-0.146494
ASRGL1	0.93823	-0.00491977	rs1406384	0.967788	-0.134066	0.838622
ASS1	0.928443	-0.257596	rs10793975	-0.244229	0.757886	0.228775
ASTE1	0.969134	-0.120323	rs34339086	0.982273	-0.280754	0.371578
ASTL	0.934888	-0.272727	rs6756208	0.0756745	-0.0682838	-0.178591
ASTN1	0.952233	-0.191231	rs2223488	0.404388	0.040326	0.678954
ASTN2	0.925737	-0.211994	rs13294988	1.70531	-0.210977	1.18264
ASXL1	0.961212	-0.10603	rs2295764	0.477432	-0.257164	0.196194
ASXL2	0.97223	-0.261669	rs13030960	-0.262973	0.560047	0.0321981
ASXL3	0.00990099	0.267104	rs1941695	-0.109543	1.39638	1.30204
ASZ1	0.929415	-0.206527	rs116894699	0.14917	-0.0518907	-0.020949
ATAD1	0.908284	-0.24664	rs76036883	0.568925	-0.0486102	0.0656884
ATAD2	0.913724	-0.137506	rs10956128	0.0264542	0.0414477	0.325305
ATAD2B	0.949597	-0.159188	rs4665635	-0.142236	0.67569	0.646525
ATAD3A	0.926397	-0.335585	1-1437877	0.078524	-0.212642	-0.11449
ATAD3B	0.945175	-0.32977	rs11548045	0.00272552	-0.122511	-0.0847094
ATAD3C	0.96197	-0.218195	rs819977	0.333142	-0.233983	0.0727477
ATAD5	0.916978	-0.166994	rs112686803	-0.021236	0.0121986	0.113057
ATCAY	0.946724	-0.0151231	rs11670051	0.714906	0.16585	1.24955
ATE1	0.922073	-0.242418	rs111605422	0.0767706	-0.0323858	0.178096
ATF1	0.956825	-0.0210187	rs12312292	-0.200228	1.34949	0.714885
ATF2	0.981935	-0.150199	rs79402775	-0.0982735	0.943752	0.75609
ATF3	0.947241	-0.0794483	rs906364	0.99429	0.401626	0.732901
ATF4	0.00990099	0.16276	rs113358105	1.46097	-0.193326	0.737858
ATF5	0.019802	0.041819	rs3786672	-0.14258	1.14124	0.783099
ATF6	0.00079992	1.9264	rs3738326	0.575287	2.0226	3.18666
ATF6B	0.00990099	0.0402862	rs206015	1.48709	-0.203725	0.912393
ATF7	0.997437	-0.212369	12-53811667	0.251826	0.0755607	0.577754
ATF7IP	0.019802	0.195691	rs12370700	1.49894	-0.256185	0.786629
ATF7IP2	0.972514	-0.121483	rs4780929	0.132217	0.397229	0.867095
ATG10	0.00990099	0.420012	rs12188349	0.0457807	1.77404	1.98526
ATG12	0.931295	-0.150684	rs152417	-0.204271	0.664684	0.392547
ATG16L1	0.0140386	0.452121	rs6431659	-0.0263882	1.76956	1.82431
ATG16L2	0.92561	-0.110482	rs7120156	0.0353542	0.255221	0.51069
ATG2A	0.00990099	0.178399	rs17199860	0.0120017	0.886121	1.07617
ATG2B	0.935805	-0.070251	rs2369522	-0.260396	1.01576	0.668362
ATG3	0.963834	-0.218088	rs6794410	0.577726	-0.257394	0.0659751
ATG4B	0.994918	-0.158225	rs13408032	-0.253905	0.543499	0.1516
ATG4C	0.946208	-0.191122	rs7512480	0.592286	-0.210626	0.483973
ATG4D	0.976262	-0.188655	rs12460868	0.119902	0.110506	0.530393
ATG5	0.987377	-0.186095	rs9398069	0.656447	-0.170084	0.556679
ATG7	0.817383	-0.19396	rs430353	0.566178	-0.188052	0.45436
ATG9A	0.955193	-0.224941	rs6737980	-0.206459	0.56936	0.335011
ATG9B	0.929623	-0.0814561	rs1036062	0.454603	-0.0487783	0.626548
ATHL1	9.999e-05	6.61993	rs2242565	4.78733	3.54368	9.28186
ATIC	0.00990099	0.183102	rs10498036	0.581213	0.241451	1.22962
ATL1	0.019802	0.0834792	rs3015502	0.624144	-0.102428	0.70306
ATL2	0.00990099	0.347043	rs12619479	0.124185	1.91748	2.25258
ATL3	0.958321	-0.00989335	rs6591814	1.35556	-0.279536	0.779813
ATM	0.929848	-0.279137	rs7107430	0.148487	0.276225	0.0100117
ATMIN	0.925585	-0.150874	rs35740724	-0.0429106	0.150132	0.311255
ATN1	0.980124	-0.303124	rs12813289	-0.048364	-0.15182	-0.234799
ATOH1	0.993168	-0.225499	rs1439556	0.167982	0.127457	0.615853
ATOH7	0.959274	-0.200051	rs7914243	0.295842	-0.176567	0.321651
ATOH8	0.00990099	0.195098	rs1030862	1.63385	0.0409864	1.84642
ATOX1	0.924752	-0.159848	rs11742501	0.123816	0.0673129	0.473262
ATP10A	0.991871	-0.159131	rs10519525	-0.247018	0.912719	0.434354
ATP10B	0.029703	0.00426283	rs7737344	0.673205	0.182125	1.23486
ATP10D	0.999013	-0.24647	rs4558836	0.359299	-0.197613	-0.0206774
ATP11A	0.942278	-0.195384	rs12874782	0.643501	-0.192027	0.0974218
ATP11B	0.964543	-0.15541	rs2700844	0.650142	-0.239764	0.38471
ATP12A	0.940235	-0.0574668	rs28668633	-0.257843	1.74554	0.978974
ATP13A1	0.00039996	4.96873	rs56408111	0.980242	5.47297	6.85841
ATP13A2	0.00990099	0.071011	1-17280239	2.01555	-0.176853	1.40006
ATP13A3	0.925955	-0.192932	rs28539850	-0.00224423	-0.00963243	0.13088
ATP13A4	0.864762	-0.0966957	rs7630292	0.898901	-0.160981	0.657179
ATP13A5	0.00990099	0.399334	rs13090024	0.745548	0.413951	1.64525
ATP1A1	0.975278	-0.196985	rs56054247	0.235778	-0.0755133	0.180018
ATP1A2	0.92355	-0.125924	rs4656888	0.0611003	0.561689	0.938596
ATP1A3	0.925407	-0.248761	rs2317633	-0.0499162	-0.0744971	0.020094
ATP1A4	0.930423	-0.227614	rs8192543	0.455103	-0.0928039	0.441498
ATP1B1	0.877598	-0.254269	rs10919068	-0.253824	0.305645	0.136704
ATP1B2	0.948304	-0.260904	rs1641510	0.445116	-0.222912	0.218897
ATP1B3	0.926442	-0.228652	rs79594512	-0.00406213	0.309912	0.465783
ATP2A1	0.917348	-0.278058	rs7200437	-0.165668	0.0735572	0.0658036
ATP2A2	0.926344	-0.141775	rs73415336	0.323659	-0.102343	0.288986
ATP2A3	0.929198	-0.13271	rs9902370	0.530178	-0.155204	0.49819
ATP2B1	0.997263	-0.249209	12-90067500	0.0754466	0.343305	0.688794
ATP2B2	0.937934	-0.0452731	rs164939	-0.199475	1.1872	0.795194
ATP2B4	0.00990099	0.0174865	rs4951378	0.424977	-0.117584	0.441615
ATP2C1	0.987168	-0.153222	rs2760254	-0.086185	0.165087	0.316774
ATP2C2	0.668169	-0.113488	rs12922606	0.500356	0.29937	1.22389
ATP4A	0.999583	-0.137881	rs57754418	0.453647	-0.054633	0.592657
ATP4B	0.923698	-0.239924	rs6577060	0.314014	-0.141792	0.337707
ATP5A1	0.872413	-0.164004	rs79319009	-0.0874597	0.453672	0.31401
ATP5B	0.910574	-0.236521	rs7305370	-0.185513	0.411215	0.344282
ATP5C1	0.921172	-0.226422	rs6602273	-0.052379	0.318175	0.429918
ATP5D	0.914277	-0.0457653	rs1558134	0.284263	0.157256	0.790724
ATP5E	0.981243	-0.245886	rs151353	-0.144685	0.53306	0.0015079
ATP5EP2	0.967425	-0.184016	rs11839192	-0.252585	1.25622	0.703124
ATP5F1	0.966322	-0.0879793	rs12117725	-0.220951	1.54661	0.745945
ATP5G1	0.2356	-0.0545717	rs4794015	0.91509	-0.0601994	1.03159
ATP5G2	0.00990099	0.0353351	rs3852552	0.150835	0.567647	1.07346
ATP5G3	0.959589	-0.040981	rs115101466	-0.115422	1.04707	0.460336
ATP5H	0.00990099	0.0516512	17-73103399	0.875911	-0.125588	0.404059
ATP5I	0.933332	-0.135946	rs28743077	0.782289	-0.236895	0.293741
ATP5J	0.934338	-0.244447	rs117146633	-0.13799	0.853989	0.551066
ATP5J2	0.00069993	1.20031	rs60996680	0.324503	1.61206	2.43287
ATP5L	0.925134	-0.213136	rs495132	0.386174	-0.11199	0.416297
ATP5O	0.950102	-0.267389	21-35216999	0.30454	-0.0940615	0.0262328
ATP5S	0.963402	-0.25642	rs28487292	0.718918	-0.246945	0.152057
ATP5SL	0.00990099	0.455832	rs7260507	-0.217633	2.03196	1.10108
ATP6AP1L	0.00019998	3.34794	rs61312472	2.30546	1.55129	4.73899
ATP6V0A1	0.954916	-0.125619	rs66941552	1.20476	-0.168379	0.600602
ATP6V0A2	0.996969	-0.0695139	rs7398384	-0.17689	1.03653	0.830838
ATP6V0A4	0.00990099	0.194749	rs6467791	2.31571	-0.277898	1.45258
ATP6V0B	0.876977	-0.0946318	rs4567315	-0.0335648	0.58085	0.798273
ATP6V0C	0.948465	-0.387022	rs4278751	-0.254691	-0.264414	-0.356304
ATP6V0D1	0.978899	-0.205415	rs8056770	-0.223856	0.0559706	-0.0909869
ATP6V0D2	0.975791	-0.234953	8-87127787	0.476305	-0.0996354	0.214671
ATP6V0E1	0.999834	-0.0198898	rs29775	0.920841	-0.224995	0.660238
ATP6V0E2	0.988267	-0.214612	rs3735333	-0.0517582	-0.0574873	0.119969
ATP6V1A	0.857892	-0.203659	rs9851731	0.209555	-0.216047	-0.192897
ATP6V1B1	0.860868	-0.111766	rs78178988	0.00934312	0.456517	0.727368
ATP6V1B2	0.973124	-0.0976901	rs17412009	0.343238	-0.128731	0.451573
ATP6V1C1	0.951968	-0.0893978	rs59602693	1.22581	-0.151053	0.708005
ATP6V1C2	0.920637	-0.171421	rs1198844	0.53709	-0.250818	0.216776
ATP6V1D	0.00990099	0.289875	rs7154607	-0.0295841	0.621157	0.824067
ATP6V1E1	0.0009999	0.955415	rs7286382	0.900556	1.12666	2.7467
ATP6V1E2	0.370126	-0.199109	rs76038390	0.155414	0.142335	0.563985
ATP6V1F	0.00990099	0.0523777	rs10488630	1.80695	-0.107907	0.958833
ATP6V1G1	0.96902	-0.177573	rs4979443	0.675393	-0.271964	0.195012
ATP6V1G3	0.95702	-0.211204	rs12118051	0.14317	-0.102084	0.0899605
ATP6V1H	0.980397	-0.248033	rs6473873	-0.0536095	0.634566	0.116138
ATP7B	0.656743	-0.171014	rs4943040	-0.0657298	0.0919922	0.280393
ATP8A1	0.964756	-0.209767	rs16854250	0.565992	-0.188926	0.136867
ATP8A2	0.921793	-0.126314	rs116928228	0.921451	-0.0810119	0.290134
ATP8B1	0.991964	-0.24497	rs2742262	-0.242456	1.00803	0.454388
ATP8B2	0.893428	-0.0989654	rs7515370	0.918091	-0.249917	0.543601
ATP8B3	0.925114	-0.137162	rs116744909	0.290963	0.143098	0.0138482
ATP8B4	0.926908	-0.240815	rs4775845	0.291084	0.0541068	0.683744
ATP9A	0.95702	-0.248803	rs73267793	-0.0755725	0.659175	0.675136
ATP9B	0.967926	-0.236234	rs8099588	0.458529	-0.270125	0.0192575
ATPAF1	0.859429	-0.209342	rs9804164	0.283201	-0.280982	0.0384025
ATPAF2	0.926147	-0.206414	rs7225972	0.0626335	-0.127157	0.0395853
ATPIF1	0.00990099	0.916127	rs8559	1.02206	0.662131	2.25576
ATR	0.929327	-0.272575	rs62276427	-0.225079	0.139705	-0.123515
ATRIP	0.00990099	0.690927	rs7636782	-0.150916	1.77335	1.52992
ATRN	0.00990099	0.02168	rs6139103	0.913543	0.0270679	0.339494
ATRNL1	0.979213	-0.276304	10-116912914	-0.00205056	-0.0989707	-0.091577
ATXN1	0.966135	-0.0538969	rs179973	0.229633	0.45812	1.08572
ATXN10	0.990794	-0.193943	rs12484628	0.928704	-0.167373	0.720053
ATXN1L	0.00990099	0.645359	rs4788447	1.87646	0.0327107	1.15576
ATXN2	0.961239	-0.210458	rs3803168	0.341365	-0.112455	0.276713
ATXN2L	0.935048	-0.288709	16-28766484	-0.0537381	-0.0815256	-0.0475092
ATXN3	0.975138	-0.0392228	rs75322460	0.41647	0.122195	0.860516
ATXN7	0.945915	-0.185458	rs73120930	0.306817	0.157944	0.0243867
ATXN7L1	0.920668	-0.12277	rs212414	1.63349	-0.124145	0.864644
ATXN7L2	0.920116	-0.262929	rs1279195	0.25797	0.0104278	0.503821
ATXN7L3	0.92535	-0.256571	rs12602541	-0.0780202	0.0387398	0.0588906
ATXN8OS	0.980856	-0.18539	rs4883854	-0.0304585	0.386878	0.626762
AUH	0.00990099	0.074026	rs10991826	1.41714	0.0965326	0.804521
AUP1	0.974888	-0.22154	rs79405350	0.103201	-0.0858065	0.04486
AURKA	0.938349	-0.130983	rs62209459	-0.10081	0.988579	0.922214
AURKAIP1	0.93036	-0.128297	rs12089560	0.0604507	-0.151386	0.0680618
AURKAPS1	0.00990099	1.0382	rs74139021	1.95117	-0.155497	1.44517
AURKB	0.974893	-0.222048	rs869773	0.00985715	0.0867041	0.289357
AURKC	0.92132	-0.209555	19-57649452	0.768847	-0.186601	0.316411
AUTS2	0.966268	-0.295508	rs17349245	0.194117	-0.156935	-0.0017686
AVEN	0.949531	-0.11557	rs4613036	0.695725	-0.151871	0.695728
AVIL	0.84757	-0.156212	rs55933151	1.56437	-0.112898	0.738876
AVL9	0.963824	-0.116292	rs6975016	-0.181695	0.97588	0.468011
AVP	0.954369	-0.00791342	rs67597752	-0.0915868	0.602898	0.661294
AVPI1	0.99378	-0.190128	rs2297643	-0.246046	0.804613	0.34534
AVPR1A	0.989273	-0.15973	rs11174871	-0.179792	0.867293	0.20318
AVPR1B	0.949408	-0.147096	rs28570494	-0.202548	0.14039	0.0668842
AXIN1	0.865234	-0.0535589	rs57556343	0.156489	0.516923	1.04957
AXIN2	0.987954	-0.245347	rs113422679	-0.0747677	0.251447	-0.00533055
AXL	0.901405	-0.176213	19-41631417	0.0913885	0.118813	0.455912
AZGP1	0.953599	-0.163174	rs73403583	-0.0840782	0.249704	0.183762
AZI1	0.964925	-0.207959	rs883884	0.46741	-0.0923542	0.614429
AZI2	0.978252	-0.05924	rs35937120	0.197365	-0.0291017	0.427339
AZIN1	9.999e-05	7.80591	rs2513922	1.57265	6.93012	8.90829
AZU1	0.935516	-0.18514	rs351967	0.00179429	0.225457	0.502829
B2M	0.00990099	0.166897	rs16974812	1.07141	-0.103693	0.404002
B3GALNT1	0.93922	-0.312431	rs12630250	0.186648	-0.216645	-0.0135352
B3GALNT2	0.00990099	0.031461	rs12069388	-0.0324854	0.685255	0.850035
B3GALT1	0.925245	-0.157299	rs6734498	-0.0366911	0.611875	0.736747
B3GALT2	0.971116	-0.207953	rs6667670	0.474905	-0.252621	0.0723712
B3GALT4	0.93483	-0.0679537	rs9278021	0.380642	0.369073	1.1799
B3GALT5	0.964705	-0.190655	rs59004308	0.00496562	0.578311	0.815621
B3GALT6	0.0009999	2.38963	rs7536250	1.84852	1.59644	4.31792
B3GALTL	0.118718	0.107781	rs7332089	0.928373	0.117458	1.37311
B3GAT1	0.947739	-0.280235	rs58937199	-0.156662	0.221049	0.0413497
B3GAT2	0.924896	-0.10503	rs116707802	0.0302343	1.3641	1.55795
B3GAT3	0.913568	-0.147137	rs112964250	-0.0643507	0.815109	0.677531
B3GNT1	0.00990099	0.433591	rs3814738	0.75182	0.565356	1.84897
B3GNT2	0.00990099	0.534007	rs6714411	1.86283	0.626789	1.76125
B3GNT3	0.977156	-0.0578484	rs12979536	-0.114083	1.18661	0.457078
B3GNT4	0.976004	-0.16376	rs11057405	0.906821	-0.17844	0.435064
B3GNT5	0.952435	-0.202981	rs6780853	-0.206279	0.335269	-0.0702244
B3GNT6	0.972611	-0.216081	rs7949609	-0.21526	0.571592	0.0324626
B3GNT7	0.983059	-0.0229388	rs13422187	0.226141	0.434889	1.05389
B3GNT8	0.965026	-0.314239	rs11083620	-0.212533	0.131939	0.0542937
B3GNT9	0.925236	-0.228819	rs2031005	-0.114981	-0.0850681	-0.0388309
B3GNTL1	0.00990099	0.0108274	rs77671788	-0.165491	1.30855	0.743438
B4GALNT1	0.981093	-0.161665	rs12426511	-0.23493	0.560737	0.263363
B4GALNT2	0.951989	-0.178937	rs2233368	0.50396	-0.0920981	-0.00643832
B4GALNT3	0.998	-0.0769935	rs61916633	0.210839	0.225392	0.763935
B4GALNT4	0.923419	-0.0380252	rs6598020	0.52807	-0.0628172	0.669149
B4GALT1	0.932832	-0.228946	rs76735056	0.512792	-0.0946685	0.25437
B4GALT2	0.959693	-0.163931	rs72686008	-0.164324	0.86752	0.542353
B4GALT3	0.00990099	0.0502097	rs4656993	-0.193643	1.37407	0.56573
B4GALT4	0.969495	-0.202548	rs9840705	0.373522	-0.0663323	-0.0363295
B4GALT5	0.923037	-0.231643	rs803194	-0.262345	0.748418	0.206282
B4GALT6	0.00990099	0.0112336	rs9304102	1.58919	0.0982639	0.994001
B4GALT7	0.942735	-0.227046	rs335438	0.0196369	-0.135762	0.121896
B9D1	0.846218	-0.267709	rs6587062	-0.035282	-0.117266	-0.0427536
B9D2	0.855123	-0.290929	rs2316973	0.149407	0.208876	0.663233
BAALC	0.970936	-0.201712	rs73291982	-0.117661	0.480439	0.0349965
BAAT	0.00990099	0.237663	rs7848242	0.127339	0.903803	1.36581
BACE1	0.991048	-0.131646	rs10892098	-0.191545	0.38586	0.29775
BACE2	0.943442	-0.154287	rs8130833	-0.0876566	0.385451	0.546339
BACH1	0.989035	-0.200983	rs1153285	0.121984	0.0199154	0.361464
BACH2	0.00990099	0.556544	rs9359876	1.17312	1.21861	3.08893
BAD	0.942098	-0.235203	rs11608247	-0.0833857	0.338216	0.350546
BAG1	0.998658	-0.0779618	rs7019355	0.737272	-0.152113	0.3907
BAG2	0.924068	-0.103134	rs12195875	0.0551365	0.0035551	0.280079
BAG3	0.00990099	0.0437543	rs196239	-0.223395	1.31711	0.599877
BAG4	0.992084	-0.303585	rs74384828	0.143615	-0.0736517	-0.0585775
BAG5	0.955378	-0.265068	14-103992114	-0.0495054	0.893752	0.263916
BAHCC1	0.979271	-0.28413	rs62072909	-0.109989	-0.133468	-0.0603752
BAHD1	0.987323	-0.277683	rs28647196	-0.175593	0.135814	0.0612619
BAI1	0.00990099	0.152126	rs9802048	0.435852	0.28189	1.1241
BAI2	0.93023	-0.0994717	rs7537167	0.00543037	0.411035	0.589446
BAI3	0.916223	-0.0725708	6-69330607	-0.103916	0.491464	0.217758
BAIAP2	0.019226	0.34465	rs8078224	1.92214	0.167541	1.21787
BAIAP2L1	0.923375	-0.299623	rs13228463	-0.194581	0.431018	0.146456
BAIAP2L2	0.979002	-0.287374	rs73154425	-0.112574	0.255898	9.93519e-05
BAIAP3	0.973871	-0.187122	16-1354891	-0.138834	0.251819	0.028325
BAK1	0.019802	0.00216459	rs210145	1.58619	-0.190531	1.25499
BAMBI	0.936942	-0.234018	rs11007235	1.02446	-0.171087	0.407984
BANF1	0.00990099	0.137247	rs613924	0.354682	0.453541	1.24331
BANF2	0.00990099	0.13399	rs6111602	-0.105802	1.43632	1.13765
BANK1	0.991812	-0.184241	rs7685660	0.979415	-0.130734	0.302381
BANP	0.854265	-0.139112	rs4843783	0.0327432	0.138793	0.443867
BAP1	0.96061	-0.285923	rs111275946	0.302193	0.143835	0.0174632
BARD1	9.999e-05	1.87132	rs34732883	0.293735	3.40302	3.84203
BARHL1	0.937533	-0.0499897	rs10122218	-0.29617	1.50846	0.785666
BARHL2	0.941726	-0.182856	rs712026	0.392464	-0.0959281	-0.0694286
BARX1	0.869942	-0.126069	rs62574264	1.64188	-0.265926	0.983085
BARX2	0.990544	-0.143164	rs4937410	0.850655	-0.268016	0.245686
BASP1	0.993662	-0.251471	rs2962368	0.583085	-0.174816	0.476335
BATF	0.971984	-0.111707	rs10132660	0.256147	1.23375	0.799507
BATF2	0.00990099	0.038414	rs3850948	-0.180019	1.15896	0.903139
BATF3	0.00990099	0.196967	rs6700204	-0.224042	1.66636	1.03699
BAX	0.968419	-0.123374	rs2270937	1.27649	-0.209675	0.890213
BAZ1A	0.019802	0.0334015	rs3818801	-0.119448	1.51452	0.713114
BAZ1B	0.019802	0.00634751	rs6460041	0.335625	-0.167461	-0.0217631
BAZ2A	0.957132	-0.267856	rs941208	0.207041	-0.20598	0.157524
BAZ2B	0.962935	-0.158017	rs4665056	-0.0559224	0.585041	0.71142
BBC3	0.00990099	0.107489	rs2302985	0.973817	0.091383	1.38356
BBOX1	0.977328	-0.06609	rs1965825	0.621438	0.111981	0.18878
BBS1	0.00990099	0.898697	11-66276225	0.787234	1.38412	1.1711
BBS10	0.978384	-0.181822	rs10732644	-0.122623	0.166185	0.169703
BBS12	0.942963	-0.0186663	rs309371	0.321596	0.167618	0.822499
BBS2	0.00990099	0.677984	rs9940094	1.78807	0.172772	2.23457
BBS4	0.987344	-0.237154	rs2010133	-0.235165	0.465999	0.221532
BBS5	0.00990099	0.144722	rs2683448	0.0646162	0.894834	1.25943
BBS7	0.977871	-0.224879	rs2035317	-0.0951659	-0.0649231	0.0608542
BBS9	0.992616	-0.169603	rs2022230	0.36682	0.152205	0.860897
BBX	0.983044	-0.189126	rs659888	-0.277082	1.02118	0.378938
BCAM	0.956605	-0.16545	rs2927434	0.276627	0.0927953	0.656529
BCAN	0.95188	-0.255047	rs11586836	0.212459	-0.224024	-0.037207
BCAP29	0.964553	-0.291349	rs13234124	0.178732	-0.144687	0.184683
BCAR1	0.955335	-0.167262	rs72804106	-0.115593	0.533811	0.322221
BCAR3	0.934371	-0.203592	rs2624437	-0.235581	0.360741	0.0384805
BCAR4	0.938569	-0.120494	rs11642880	0.843757	0.215447	1.45622
BCAS1	0.94912	-0.169122	rs2299719	0.550796	-0.256508	0.182715
BCAS2	0.999298	-0.168599	rs12125028	-0.0364067	0.863273	1.01891
BCAS3	0.975125	-0.0498793	17-58839331	-0.179847	0.245828	-0.00750011
BCAS4	0.962619	-0.151775	rs6020707	0.959126	-0.185805	0.340372
BCAT1	0.948559	-0.109494	rs115720425	0.995302	-0.105495	0.478593
BCAT2	0.871454	-0.200381	rs16982311	0.181194	0.139259	0.625229
BCCIP	0.981816	-0.270067	rs2170643	0.251079	0.0938366	0.654447
BCDIN3D	0.991451	-0.0980251	rs74089088	-0.018889	1.01497	1.07027
BCHE	0.869746	-0.18996	rs10513619	-0.161079	0.421367	0.269269
BCKDHA	0.00990099	0.475721	rs11880539	0.331358	0.311226	1.04496
BCKDHB	0.91993	-0.250329	rs10452561	-0.193014	0.705845	0.514931
BCKDK	0.95327	-0.158039	rs7187995	0.114617	-0.0946609	0.250827
BCL10	0.981871	-0.197698	rs12124665	0.215721	-0.084449	0.325894
BCL11A	0.937075	-0.281189	rs56177642	-0.0145299	0.0434679	0.179536
BCL11B	0.968033	-0.135801	rs813417	0.52928	0.0360781	0.790705
BCL2	0.00990099	0.166563	18-60702254	0.994637	0.0731594	1.34144
BCL2A1	0.963744	-0.257411	rs1138358	0.396825	-0.241886	0.12529
BCL2L1	0.949823	-0.354277	20-30181871	-0.0940791	0.0197767	0.00703109
BCL2L10	0.95373	-0.153661	rs28492876	-0.0874631	0.210545	0.335385
BCL2L11	0.0792079	0.000499492	rs11692337	0.983058	0.0154442	1.23387
BCL2L12	0.00990099	0.151898	rs77415797	0.101234	0.520258	0.929405
BCL2L13	0.92462	-0.0597342	rs181402	1.38295	-0.172514	0.622692
BCL2L14	0.994801	-0.0560565	rs7311479	-0.195937	1.29026	0.85634
BCL2L15	0.995141	-0.238461	rs7519860	0.451524	-0.250126	-0.0290039
BCL2L2	0.954385	-0.177532	rs8017130	0.0803906	0.812343	0.307884
BCL3	0.923082	-0.109694	rs7026	0.178822	0.257139	0.803149
BCL6	0.971878	-0.189641	rs57509520	-0.0307049	0.345478	0.424814
BCL6B	0.995226	-0.0206045	rs58702886	0.470133	0.336025	1.23564
BCL7A	0.929935	-0.220646	rs11835818	0.0317037	-0.0622335	0.221681
BCL7B	0.87432	-0.182042	rs72649060	0.43204	-0.151917	0.0273453
BCL7C	0.019802	0.0550043	rs9939243	-0.248437	1.1297	0.594811
BCL9	0.93994	-0.0674416	rs72698273	0.940953	-0.234701	0.662723
BCL9L	0.999812	-0.0934593	rs4938576	-0.0430798	0.491408	0.703364
BCLAF1	0.97078	-0.259567	rs7769515	-0.229912	0.168867	-0.115061
BCMO1	0.921164	-0.202626	rs8044334	-0.199473	0.696271	0.44054
BCO2	0.125313	-0.0535584	rs360730	0.281692	0.533534	0.251782
BCR	0.928925	-0.260498	rs117582309	0.274445	-0.0571913	0.28832
BCS1L	0.00990099	0.090267	rs7558110	-0.217728	1.01951	0.430966
BDH1	0.989701	-0.206748	rs2567330	0.0347896	0.450693	0.783444
BDH2	0.924503	-0.141877	rs28808638	0.285732	0.548038	0.250496
BDKRB1	0.966137	-0.205057	rs2069578	0.406384	-0.274112	0.083866
BDKRB2	0.94716	-0.234146	rs10134118	-0.186296	0.700162	0.182243
BDNF	0.992357	-0.153349	rs36029218	0.258794	0.00944737	0.550137
BDP1	0.991827	-0.359403	rs114187451	0.480883	-0.135319	0.25407
BECN1	0.019802	0.903511	17-40876957	0.288743	0.542848	1.33969
BEGAIN	0.880521	-0.0548001	rs6575784	0.688558	-0.258773	0.289006
BEND3	0.960136	-0.166791	rs311231	-0.244975	0.640764	0.355931
BEND4	0.922179	-0.244925	rs4861153	0.0674038	0.0772952	0.444318
BEND5	0.948155	-0.21723	rs58116809	-0.0364011	0.162263	0.265584
BEND6	0.923276	-0.182809	rs62411420	-0.00390591	0.23325	-0.0590217
BEND7	0.949359	-0.0841118	rs7067929	0.0727069	0.267563	0.645899
BEST1	0.958954	-0.169991	rs12420820	0.557527	0.0181143	0.767229
BEST2	0.967041	-0.18013	rs11671604	0.0773168	0.0313444	0.376779
BEST3	0.00990099	0.0496521	rs2035965	-0.014645	1.11615	1.18884
BEST4	0.991683	-0.273264	rs34541568	-0.198514	0.0831772	0.0299269
BET1	0.933934	-0.215613	rs12375149	0.781652	-0.134461	0.169738
BET1L	0.962193	-0.146247	rs2686878	0.224087	0.0545988	0.552396
BFAR	0.969134	-0.139475	rs77538343	0.14566	-0.0998665	0.0351167
BFSP1	0.951154	-0.204451	rs2284920	0.722944	-0.203356	0.130569
BFSP2	0.990104	-0.103244	rs4622900	0.244182	0.147261	0.729055
BGLAP	0.940485	-0.166165	rs2296375	-0.192089	0.291677	-0.113149
BHLHA15	0.932045	-0.183849	rs10953245	-0.280214	0.326768	-0.0050365
BHLHE22	0.930334	-0.114641	rs7841297	0.680972	-0.243138	0.361279
BHMT	0.914625	-0.00282766	rs112601364	-0.10669	0.608572	0.547679
BHMT2	0.930593	-0.139233	5-78396607	0.0201568	0.746157	0.203957
BICC1	0.956039	-0.244452	rs77095691	0.0098347	0.366361	0.616618
BICD1	0.952431	-0.13631	rs4931619	0.544296	-0.0844228	0.687882
BICD2	0.934705	-0.0442885	rs10992433	0.501584	-0.17799	0.0791502
BID	0.00990099	0.662864	rs713701	1.94584	-0.158346	1.58895
BIK	0.997048	-0.164643	rs6002998	0.0103119	0.685999	0.944126
BIN1	0.00990099	0.0941089	rs62157853	1.1432	-0.21436	0.611918
BIN2	0.959631	-0.132818	rs4445685	0.761586	-0.275026	0.468934
BIN3	0.882204	-0.041404	rs2280107	1.04127	-0.186725	0.687391
BIRC2	0.972131	-0.158492	rs2846844	0.298611	-0.211201	0.117021
BIRC3	0.961582	-0.162877	rs2124216	0.136548	-0.095475	0.240214
BIRC5	0.972707	-0.134127	rs4079552	1.02753	-0.156308	0.322053
BIRC6	0.039604	0.00837011	rs3769598	0.583741	-0.0299644	0.734768
BIRC7	0.945404	-0.235192	rs59784306	-0.180402	0.44675	0.187136
BIRC8	0.951089	-0.111206	rs2965229	0.34755	0.100582	0.781292
BIVM	0.959428	-0.195056	rs9557951	0.485634	-0.0853726	0.566677
BLCAP	0.921656	-0.143223	rs6019679	0.623704	-0.102703	0.0777697
BLID	0.00990099	0.162237	rs617727	0.127635	0.930571	1.40878
BLK	0.877467	-0.0108592	rs2256249	0.357405	0.463916	1.25679
BLM	0.974113	-0.181179	rs12441424	0.274986	0.393066	1.06988
BLMH	0.00990099	0.0262274	rs9902340	0.327342	0.136086	0.812095
BLNK	0.915026	-0.0823891	rs1172954	0.0513598	0.455605	0.82991
BLOC1S1	0.00990099	0.356564	rs941022	1.4308	-0.0312744	1.52818
BLOC1S2	0.957617	-0.225422	rs117492154	0.00664056	0.271153	-0.0345817
BLOC1S3	0.987432	-0.187142	rs6509191	0.386036	-0.25092	0.208262
BLVRA	0.00990099	0.424962	rs849163	-0.161956	2.60232	1.63634
BLVRB	0.907845	-0.0204398	rs73557795	-0.145303	1.03384	0.500779
BLZF1	0.965505	-0.238059	rs12085114	-0.106347	-0.0686882	0.0445182
BMF	0.951968	-0.0180779	rs11858747	1.46442	-0.213463	0.724567
BMI1	0.00990099	0.318338	rs987992	0.51507	0.497734	1.48935
BMP1	0.96109	-0.194254	rs7812993	0.390267	-0.118738	0.436762
BMP10	0.916685	-0.172143	rs75743682	-0.100896	0.268857	0.263341
BMP2	0.93024	-0.151338	rs77548951	0.45218	0.052708	0.77528
BMP2K	0.991468	-0.28713	rs12641789	0.357874	-0.19415	0.111847
BMP3	0.00990099	0.490409	rs4458448	-0.15354	1.50846	1.18979
BMP4	0.960186	-0.23466	14-54404894	0.230248	-0.0730418	0.200994
BMP5	0.986882	-0.155428	rs9689069	-0.260067	0.49243	0.0380185
BMP6	0.019802	0.0237029	rs34923225	-0.132822	1.30216	0.981888
BMP7	0.974988	-0.220081	rs60235509	0.962924	-0.243388	0.371598
BMP8A	0.921645	-0.215617	rs10465830	-0.191778	0.396268	-0.0589545
BMP8B	0.429219	-0.0050459	rs501523	0.938314	0.0044808	0.34378
BMPER	0.965021	-0.173188	rs17170471	0.105693	-0.0368719	0.200427
BMPR1A	0.904662	-0.100659	rs1240376	0.115975	1.291	0.736984
BMPR1B	0.00990099	0.971695	rs114956516	3.07263	-0.0653917	2.18716
BMPR2	0.985708	-0.281161	rs62194090	-0.0286058	0.0291718	0.160078
BMS1	0.860021	-0.120231	rs2473114	0.464869	-0.0706646	0.629379
BNC1	0.970517	-0.270135	rs77579595	0.26607	0.0298611	0.497711
BNC2	0.959938	-0.161737	rs11788424	0.113422	0.4969	0.927865
BNIP1	0.936828	-0.0338597	rs29776	0.180273	-0.0429386	0.423187
BNIP2	0.455095	-0.178767	rs7163364	0.554127	0.249126	1.24534
BNIP3	0.991091	-0.0493247	rs9419217	-0.260009	0.801351	0.395583
BNIP3L	0.942879	-0.112691	rs7818293	0.037941	0.216442	0.5495
BNIPL	0.972132	-0.121872	1-151010242	0.936977	-0.0972068	0.688004
BOC	0.958101	-0.0611356	rs13086237	-0.224374	0.970519	0.370924
BOK	0.922238	-0.0253175	rs56882309	-0.246008	1.05364	0.460814
BOLA1	0.961519	-0.184369	rs74676173	-0.124788	0.0796606	-0.0301192
BOLA2	0.950665	-0.272469	rs257868	-0.237739	-0.0578522	-0.280244
BOLA2B	0.999159	-0.163793	rs257868	-0.185847	0.0754035	-0.231931
BOLA3	0.979397	-0.22141	rs828881	0.516928	-0.103988	0.624198
BOLL	0.00990099	0.523852	rs112898725	-0.235245	1.99985	1.13395
BOP1	0.932981	-0.0809779	rs61746974	0.581776	0.0546456	0.891339
BPESC1	0.974096	-0.107831	rs11928890	1.0176	-0.228552	0.4773
BPGM	0.985261	-0.222197	rs34845444	-0.0259314	0.0786328	0.321274
BPHL	0.93058	-0.167852	rs6924045	-0.103306	0.568381	0.610085
BPI	0.964656	-0.206559	rs12481567	-0.150721	0.592143	0.504171
BPNT1	0.247507	-0.097944	rs11095	-0.235064	1.31167	0.577151
BPTF	0.930186	-0.154808	rs7212536	-0.0602161	0.295394	0.389935
BRAF	0.00990099	0.349144	rs2930319	-0.173033	1.23477	0.948891
BRAP	0.966226	-0.217489	rs7969271	-0.110763	0.198168	-0.137717
BRCA1	0.00990099	0.295169	rs35773026	-0.228194	1.34812	0.924529
BRCA2	0.976948	-0.30072	rs471937	-0.19982	0.354429	-0.01428
BRD1	0.99594	-0.106246	rs73179199	0.00891621	0.226209	0.444699
BRD3	0.9878	-0.158946	rs7045963	0.0308912	1.17287	0.518662
BRD4	0.945941	-0.0590791	rs11085949	0.108902	0.0977042	0.47386
BRD7	0.019802	0.0616153	rs3760013	0.203052	0.405768	0.996197
BRD7P3	0.00990099	0.301318	rs12526557	0.294781	1.1147	0.734119
BRD8	0.91976	-0.17477	rs78247159	-0.0446685	0.321541	0.380562
BRD9	0.922205	-0.176472	rs16867926	0.0363106	-0.0669118	0.120066
BRDT	0.931572	-0.0696946	rs2996477	0.227789	0.255754	0.831353
BRE	0.929122	-0.000967233	2-28017742	-0.00745177	0.246238	0.44815
BREA2	0.992546	-0.208047	rs35427453	-0.0743366	0.224907	0.262147
BRF1	0.019802	0.153708	rs3784238	0.561665	0.258928	1.23188
BRF2	0.954963	-0.239911	rs6993679	-0.168561	0.124137	0.0620593
BRI3	0.94088	-0.227349	rs74864287	-0.00623355	0.41437	0.581743
BRI3BP	0.928583	-0.181292	rs10846773	0.964279	-0.175151	0.270942
BRIP1	0.919334	-0.224193	rs76889595	0.258728	-0.155342	0.103384
BRIX1	0.979288	-0.22171	rs344166	0.44377	-0.107481	-0.0516196
BRMS1	0.917352	-0.117	rs17495838	-0.223061	1.24013	0.508281
BRMS1L	0.980618	-0.074638	rs10145628	0.839335	-0.182525	0.202182
BRPF1	0.932875	-0.135723	rs11718030	-0.168747	0.421148	0.00408537
BRPF3	0.987212	-0.134254	6-36096927	0.527425	-0.0857116	0.442331
BRSK1	0.867064	-0.0824821	rs35949773	0.305004	0.00252805	0.538383
BRSK2	0.975851	-0.210682	rs6578412	0.331624	0.259617	0.0711928
BRWD1	0.00019998	3.15129	rs7281463	1.72438	2.91257	5.39197
BSCL2	0.948453	-0.176224	rs501924	1.29445	-0.151263	0.654341
BSDC1	0.886035	-0.0937116	rs113277968	0.0204698	-0.0208462	0.186013
BSG	0.00990099	0.444529	19-473890	0.0241711	0.863681	1.07058
BSN	0.00990099	0.0605239	rs111599092	0.692185	-0.203186	0.473796
BSND	0.921237	-0.118602	rs2149038	0.939709	0.288054	0.596564
BSPH1	0.927775	-0.178096	rs3826834	0.291805	0.0451763	0.61616
BSPRY	0.993208	-0.159863	rs12342334	-0.250939	0.50965	0.0836512
BST1	0.933969	-0.264346	rs12646913	0.270273	-0.183795	0.0594314
BST2	0.00990099	0.253561	rs7257715	0.464254	1.00664	2.12136
BSX	0.00990099	0.0439223	rs7128968	0.115716	1.64982	1.0575
BTAF1	0.9218	-0.0807427	rs117198994	0.271842	0.206772	0.837131
BTBD1	0.959385	-0.143123	15-83621700	-0.112137	0.444214	0.322991
BTBD10	0.908478	-0.116839	rs719342	-0.149582	0.707942	0.132914
BTBD11	0.96446	-0.0270844	rs2302732	-0.0978006	0.94097	0.979398
BTBD16	0.973685	-0.212536	rs35861505	0.152948	0.0763015	0.460918
BTBD17	0.00990099	0.543703	rs1870990	1.36359	0.234596	1.97103
BTBD2	0.917711	-0.173915	rs758145	0.493656	-0.0208752	0.0200259
BTBD3	0.965013	-0.141003	rs12625849	0.759989	-0.205387	0.361858
BTBD6	0.00990099	0.937359	rs28513571	-0.118155	1.69129	1.53456
BTBD7	0.959497	-0.156833	rs1029795	0.321893	-0.260842	0.0774726
BTBD8	0.974001	-0.106241	rs74102844	-0.167478	1.13871	0.47538
BTBD9	0.927976	-0.204174	rs10947715	0.402608	-0.119995	0.375698
BTC	0.899465	-0.207339	rs10005235	0.0538512	-0.0379321	0.205751
BTD	0.942697	-0.166265	rs9868928	0.215983	-0.0199029	0.403293
BTF3	0.92766	-0.152875	rs819551	0.0380189	0.337174	0.702265
BTF3L4	0.951565	-0.209839	rs2102178	-0.149782	0.00706428	-0.227317
BTG1	0.960732	-0.168308	rs11613682	-0.182568	0.887175	0.616288
BTG2	0.941773	-0.154678	rs12116451	0.157013	0.318587	0.827779
BTG3	0.00990099	0.173781	rs2251967	1.52594	0.181149	1.0099
BTG4	0.871426	-0.121349	11-111287417	-0.171802	0.24294	0.0657676
BTLA	0.976971	-0.256049	3-112106214	-0.124107	0.115436	-0.0597186
BTN1A1	0.00990099	0.42089	rs1796521	0.104057	1.90273	1.27022
BTN2A1	0.00990099	0.16989	rs2255070	-0.170939	1.05228	0.913794
BTN2A2	0.940901	-0.202483	rs3903661	0.100082	-0.0191046	0.256919
BTN3A1	0.943381	-0.0622263	rs2072804	0.0126672	0.707046	0.992976
BTN3A2	9.999e-05	5.72784	rs2072806	4.16868	2.14351	7.31208
BTN3A3	0.917712	-0.17758	rs72841546	0.306122	0.282949	1.0178
BTNL3	0.00089991	1.74506	rs7726150	3.53608	-0.160095	2.89631
BTNL8	0.995671	-0.0332965	rs4700774	0.0488196	0.418262	0.776206
BTNL9	0.00990099	0.475871	rs58391172	0.423782	0.749822	1.67115
BTRC	0.979235	-0.235232	rs11190914	0.356756	-0.175538	0.31508
BUB1	0.961361	-0.211062	rs11887934	-0.273089	0.0668327	-0.182998
BUB1B	0.00990099	0.200135	rs7180335	-0.230641	1.51543	1.0636
BUB3	0.905864	-0.163245	rs4980269	0.291974	0.125779	0.723399
BUD13	0.00990099	0.068371	rs964184	-0.118926	1.77573	1.44385
BUD31	0.992491	-0.22769	7-99015843	-0.0922764	0.307393	0.18762
BVES	0.934364	-0.20088	rs112252708	0.276133	-0.16858	0.130857
BYSL	0.944457	-0.23213	rs72853823	0.336884	-0.0961732	0.0542545
BZRAP1	0.99816	-0.115841	rs2680702	0.494259	-0.100795	0.644903
BZW1	0.937811	-0.222571	rs16834352	-0.104343	0.537462	0.369933
BZW2	0.953844	-0.0314316	rs4721521	0.13323	0.813022	1.28921
C1D	0.922058	-0.175165	rs1503245	-0.194968	0.620811	0.306243
C1GALT1	0.00990099	0.0278824	rs1432192	1.00289	-0.0521312	1.12011
C1QA	0.925482	-0.116252	rs12128546	0.697048	0.0688416	0.208504
C1QB	0.923469	-0.214201	rs999765	-0.0874657	0.557825	0.53698
C1QBP	0.00990099	0.0731785	17-5435482	-0.095446	1.24577	0.927724
C1QC	0.98199	-0.254624	rs999765	-0.1625	0.392703	0.0924938
C1QL1	0.00990099	0.0614107	rs731332	-0.221015	1.67035	0.967121
C1QL2	0.934108	-0.129967	rs7587057	0.505746	-0.0675129	0.648369
C1QL3	0.029703	0.0693922	rs11254017	1.35313	0.0748943	0.748046
C1QL4	0.00990099	0.0144023	rs7974597	-0.0778205	1.10094	0.389676
C1QTNF1	0.927877	-0.157156	rs116735850	0.585723	0.117546	1.04916
C1QTNF2	0.860227	-0.137767	rs3923683	-0.223832	0.816239	0.247919
C1QTNF3	0.623666	-0.229512	rs113528599	0.230286	-0.0208817	0.374596
C1QTNF4	0.00990099	0.343763	rs59360790	-0.0138652	1.41867	0.726052
C1QTNF5	0.019802	0.0189141	rs2511847	0.577036	0.284671	1.28724
C1QTNF6	0.993892	-0.187619	rs739040	1.17234	-0.192242	0.420421
C1QTNF7	0.990565	-0.186517	rs16891829	0.0924425	0.113193	0.435253
C1QTNF8	0.947717	-0.0786307	rs380419	0.299506	0.358008	1.05506
C1QTNF9	0.963248	-0.247565	rs3803218	1.17625	-0.223684	0.506954
C1QTNF9B	0.977348	-0.207326	rs9510925	0.293787	-0.18994	0.239896
C1R	0.00990099	0.102154	rs2167285	1.3163	-0.123977	1.28034
C1RL	0.922991	-0.0572461	rs3782924	-0.0432073	0.919349	1.06738
C1S	0.199545	0.0779634	rs7963015	0.0689603	0.332145	0.7085
C2	0.856917	-0.127199	rs9267653	0.897237	-0.239025	0.419206
C2CD2	0.964224	-0.0834892	rs59585090	2.17034	-0.180195	1.32098
C2CD2L	0.369864	-0.129385	rs4936464	0.924377	-0.134609	0.354553
C2CD3	0.966682	-0.139018	rs79201632	0.549845	-0.107624	0.0897556
C2CD4A	0.940196	-0.138188	rs28517433	0.96605	-0.16896	0.373737
C2CD4B	0.827087	-0.0908797	rs7167881	0.0687139	0.312447	0.70101
C2CD4C	0.925464	-0.0661209	rs2044406	0.672662	0.139878	1.16683
C2CD4D	0.00990099	0.0659974	rs11204915	0.601889	0.123092	1.08093
C3	0.99788	-0.160111	rs10419177	-0.199151	0.515292	0.238875
C3AR1	0.964441	-0.241536	rs17728766	-0.191015	0.337512	0.263824
C4BPA	9.999e-05	9.86982	rs3813948	11.7035	-0.0293317	10.7935
C4BPB	0.938052	-0.289915	rs75429723	-0.0789739	0.0695254	-0.0906826
C5	0.00990099	0.0804141	rs10985112	-0.178352	1.73586	0.853632
C5AR1	0.926428	-0.247011	19-47851449	-0.00236615	-0.0274928	-0.087006
C6	0.00990099	0.145186	rs2921180	0.249761	1.17256	1.82162
C7	0.00990099	0.10818	rs7725655	1.40419	-0.220092	0.643454
C8A	0.934271	-0.0713231	rs857163	-0.177301	0.961036	0.578364
C8B	0.867242	-0.0947008	rs661449	-0.132862	0.889432	0.79789
C8G	0.00990099	0.311301	rs2811764	0.767319	-0.0325724	0.962466
C9	0.995912	-0.217365	5-39346093	-0.0983891	0.239933	0.170384
CA1	0.019802	0.0379069	rs2291786	0.0425399	0.215228	0.565098
CA10	0.868342	-0.237346	rs1263989	-0.222885	0.712002	0.149695
CA11	0.956247	-0.197211	rs10426628	0.336136	-0.194363	0.285226
CA12	0.984516	-0.211282	rs72748932	-0.05586	0.497191	0.0817943
CA13	0.977531	-0.31317	rs3808538	0.0794388	-0.0211619	-0.190736
CA14	0.917733	-0.212862	rs16835254	0.856533	-0.206511	0.560992
CA2	0.00990099	0.140126	rs55929157	0.22092	0.374507	0.965523
CA3	0.920831	-0.227339	8-86335215	0.589799	-0.100856	0.191713
CA4	0.922784	-0.100877	rs7216904	0.188496	0.382991	0.928296
CA5A	0.00990099	0.027491	rs7498733	0.273372	0.954141	1.65527
CA6	0.923295	-0.207308	rs1475734	0.0696908	0.0708427	0.376251
CA7	0.984103	-0.152029	rs3759994	0.611115	-0.20154	0.0743136
CA8	0.00990099	0.0207198	rs73683305	-0.0772057	2.57621	2.07878
CA9	0.94178	-0.173218	rs10972514	-0.245281	0.326422	0.153333
CAB39	0.923111	-0.0366811	2-231583590	1.44136	-0.100209	0.813604
CAB39L	0.886141	-0.178681	rs9568195	-0.115932	0.625899	0.635877
CABIN1	0.877423	-0.197346	rs5760180	0.247889	-0.185395	-0.127103
CABLES1	0.922014	-0.207496	rs12456368	0.186014	-0.223035	0.00571224
CABLES2	0.977495	-0.0154513	rs744533	-0.213379	1.60037	0.738108
CABP1	0.985843	-0.105621	rs35014778	-0.0392307	1.16578	1.21778
CABP2	0.944085	-0.239718	rs12804736	-0.294149	0.398634	0.046065
CABP4	0.976705	-0.224476	rs1638566	-0.208643	0.140782	0.0389682
CABP5	0.800097	-0.0163198	rs16982100	0.490288	0.589636	1.58397
CABP7	0.895727	-0.186932	rs5763435	-0.141144	0.912743	0.247789
CABYR	0.019802	0.0307608	rs8083625	0.304084	0.459502	1.18036
CACHD1	0.54955	-0.0802849	rs77805650	0.310223	0.395697	1.11323
CACNA1A	0.00990099	0.0764252	rs1865031	1.63531	-0.217356	0.887293
CACNA1B	0.927546	-0.151799	rs4412433	0.508216	-0.193275	0.369086
CACNA1C	0.9691	-0.13468	rs740456	-0.0398809	0.487256	0.657094
CACNA1D	0.927483	-0.174186	rs2358740	0.784979	-0.15303	0.660543
CACNA1E	0.994344	-0.291132	rs1953690	0.422962	-0.223163	0.141343
CACNA1G	0.949934	-0.107598	rs9896780	0.313107	0.15306	0.816272
CACNA1H	0.951165	-0.111663	rs11865472	0.29589	0.126204	0.779128
CACNA1I	0.927691	-0.0775095	rs4821905	0.903559	-0.0661922	0.866368
CACNA1S	0.997501	-0.187871	rs6689533	0.733282	-0.0287698	0.844699
CACNA2D1	0.950517	-0.154503	rs28575317	0.517887	0.0983664	0.934375
CACNA2D2	0.920442	-0.229645	3-50341505	-0.159978	0.324242	0.169381
CACNA2D3	0.941201	-0.185509	rs75140162	0.398726	0.289499	1.16865
CACNA2D4	0.00019998	2.90496	rs10848565	1.93884	1.79025	4.51426
CACNB1	0.95038	-0.25304	rs1882473	0.383305	-0.13088	-0.0841143
CACNB2	0.99655	-0.120146	rs79161397	-0.116347	1.43937	0.633605
CACNB3	0.00990099	0.661924	rs36000595	2.02777	0.029854	2.1236
CACNB4	0.990376	-0.139237	rs6433610	0.486524	-0.111121	-0.0207372
CACNG1	0.999721	-0.23393	rs62072192	0.233149	0.148815	0.68089
CACNG2	0.943843	-0.208234	rs140023	0.453839	0.210893	0.137604
CACNG3	0.946561	-0.168236	rs916891	-0.235545	0.940222	0.443523
CACNG4	0.967556	-0.206942	rs7218880	0.287681	0.0183204	0.538703
CACNG5	0.838562	-0.174998	rs12941448	-0.088235	0.607733	0.594272
CACNG6	0.972125	-0.189795	rs158196	-0.183363	0.259174	0.199549
CACNG7	0.00990099	0.0107441	rs115326723	-0.0986732	1.09622	0.490561
CACNG8	0.973458	-0.0920716	rs287127	-0.189519	1.23569	0.839565
CACYBP	0.925485	-0.0694994	rs16847779	-0.207594	0.711451	0.369861
CAD	0.986271	-0.228845	rs113053199	0.199095	-0.00955178	0.458225
CADM1	0.00990099	0.296473	rs1048932	-0.200685	2.31513	1.79777
CADM2	0.969616	-0.259288	rs73132637	-0.154287	0.202602	0.0617705
CADM3	0.969321	-0.179862	rs863018	0.782725	-0.121132	0.167764
CADM4	0.00990099	0.46186	rs2599458	0.705186	0.838355	0.902366
CADPS	0.019802	0.0430539	rs9834224	-0.0978687	1.17	0.928569
CADPS2	0.924073	-0.217485	rs17462032	-0.0859086	1.00627	0.918863
CAGE1	0.849144	-0.132009	6-7291189	0.181082	0.252013	0.768342
CALB1	0.984648	-0.107792	8-90977881	1.15488	-0.120819	0.665315
CALB2	0.934509	-0.243413	rs891124	-0.169449	0.252103	0.182997
CALCA	0.960283	-0.273928	rs16930625	0.422904	-0.0511294	-0.00621507
CALCB	0.019802	0.0436339	rs1587178	-0.140505	0.78263	0.15822
CALCOCO1	0.815246	-0.212273	rs11170657	1.02818	-0.164201	0.362402
CALCOCO2	0.945781	-0.245808	rs35857899	0.52493	-0.216549	0.201023
CALCR	0.953055	-0.211937	rs2214213	-0.157886	0.420118	0.423623
CALCRL	0.942181	-0.155839	rs3771083	0.511182	-0.156639	0.245827
CALD1	0.920644	-0.235722	rs6467557	-0.26485	0.632682	0.278179
CALHM1	0.961335	-0.154476	rs6584558	-0.267802	0.865871	0.289872
CALHM2	0.934144	-0.0684983	rs6584554	0.894304	-0.197585	0.549545
CALHM3	0.990084	-0.186756	rs11191696	-0.0238608	0.110457	0.301986
CALM1	0.918575	-0.10573	rs2300497	0.190803	-0.0381803	0.380423
CALM2	0.969961	-0.171959	rs10210315	0.91503	-0.212944	0.414154
CALM3	0.931382	-0.137508	rs7258779	0.0781942	0.2013	0.559014
CALML3	0.923735	-0.185432	rs72781972	0.0791483	0.340031	0.688286
CALML4	0.979731	-0.0721278	rs2176333	0.490409	-0.213273	0.317975
CALML5	0.954349	-0.178647	rs2380195	0.518869	-0.230115	0.022423
CALML6	0.969384	-0.199106	rs2180311	-0.164035	0.311447	-0.110058
CALN1	0.794985	-0.0214495	rs35412752	0.22636	0.379098	0.980336
CALR	0.941452	-0.121121	rs59252007	0.0944869	0.471999	0.866928
CALR3	0.949046	-0.21488	rs7260337	0.255325	-0.0398598	-0.0557434
CALU	0.958106	-0.184457	rs2402932	0.661074	-0.1587	0.149356
CALY	0.859635	-0.113577	rs34219763	0.203526	0.215947	0.73828
CAMK1	0.991256	-0.188952	rs4684651	-0.214255	0.768492	0.36265
CAMK1D	0.501324	-0.144101	rs2724785	-0.194202	0.982637	0.747935
CAMK1G	0.959082	-0.2194	rs4844851	-0.0211589	0.0125829	0.256804
CAMK2A	0.93798	-0.0556611	rs4958869	0.00940319	0.675134	0.957169
CAMK2B	0.966178	-0.218498	rs73691404	0.0795861	-0.0171749	0.181387
CAMK2D	0.844841	-0.0342475	rs4833430	0.272162	0.210571	0.843063
CAMK2G	0.930898	-0.0537202	rs2894040	-0.280513	0.653871	0.130346
CAMK2N1	0.955357	-0.216505	rs10799633	0.217813	0.307494	0.0438657
CAMK2N2	0.941423	-0.159325	rs1709644	-0.287342	0.877552	0.339227
CAMK4	0.982158	-0.120773	rs10039800	0.463959	-0.184795	0.359557
CAMKK1	0.00990099	0.0755123	rs11649857	0.319467	0.607403	1.41288
CAMKK2	0.00049995	2.69081	rs3794207	0.414565	4.64577	5.15528
CAMKV	0.304196	-0.0807489	rs11714324	0.41248	0.159413	0.92098
CAMLG	0.00990099	0.381777	rs55812865	-0.0601884	1.28758	1.20782
CAMP	0.980529	-0.26453	rs936428	0.589534	-0.271738	0.318101
CAMSAP1	0.96128	-0.155733	rs12348011	-0.263418	0.302096	0.0777994
CAMTA1	0.997057	-0.250422	rs12567444	-0.0945639	0.465417	0.539146
CAMTA2	0.726015	-0.170625	rs377623	-0.0496092	0.512698	0.699306
CAND1	0.919892	-0.247236	rs796521	-0.204916	0.424774	0.11076
CAND2	0.953164	-0.0762515	rs4034942	0.607929	0.0389418	0.933162
CANT1	0.64024	-0.104787	rs4789863	0.206702	0.122538	0.601325
CANX	0.00990099	0.0974319	rs3797774	-0.281998	1.11011	0.447176
CAP1	0.969007	-0.195425	rs59351381	0.838553	-0.130037	0.653447
CAP2	0.720712	-0.187031	6-17332501	0.754909	-0.0745592	0.597572
CAPG	0.00990099	0.0153731	rs17026335	-0.18495	1.65932	0.989126
CAPN1	0.904412	-0.140042	rs75002429	0.195321	0.161873	0.656598
CAPN10	0.895726	-0.0916145	rs56966703	-0.203952	0.976027	0.490412
CAPN11	0.00990099	0.248272	rs6458373	2.1734	-0.077441	1.96657
CAPN12	0.970135	-0.0767958	rs62119115	1.14383	-0.168248	0.95193
CAPN13	0.957392	-0.119786	rs11688018	0.332236	0.318241	1.04961
CAPN14	0.990545	-0.0937453	rs6741329	0.996983	-0.219027	0.656388
CAPN2	0.961716	-0.135474	rs1573980	0.430694	0.0396104	0.731739
CAPN3	0.019802	0.0337151	rs7180483	-0.12843	0.427634	0.373007
CAPN5	0.945432	-0.130887	rs7949609	-0.144437	0.986045	0.295217
CAPN7	0.019802	0.0657966	rs58913734	0.32577	0.189066	0.889647
CAPN8	0.865245	-0.118834	rs11581386	-0.152365	1.2984	0.52483
CAPN9	0.937121	-0.20769	rs29001548	0.401631	-0.041207	0.544824
CAPNS1	0.939483	-0.190681	rs35759606	0.19605	0.103673	0.599972
CAPNS2	0.956123	-0.151627	rs17841327	0.64685	-0.200435	0.564164
CAPRIN1	0.982519	-0.0936504	rs7102479	-0.141771	0.74624	0.475476
CAPRIN2	0.00990099	0.267362	rs10771746	1.11976	0.0536534	1.43958
CAPS	0.00990099	0.763866	rs73538632	0.125979	1.89425	2.2296
CAPS2	0.949957	-0.102531	rs10785175	-0.197043	0.975113	0.2793
CAPSL	0.00990099	0.00355617	rs1494554	-0.226421	1.49543	0.78765
CAPZA1	0.941778	-0.207925	1-113249176	-0.0995629	0.319531	0.102573
CAPZA2	0.999821	-0.178345	rs10487355	0.679676	-0.204487	0.338317
CAPZA3	0.959579	-0.097475	rs982753	0.921397	-0.271888	0.578828
CAPZB	0.542818	-0.161852	rs214325	0.589467	-0.16073	0.061949
CARD10	0.93196	-0.209905	rs62234979	-0.122742	0.399347	-0.06801
CARD11	0.974893	-0.234453	rs6948739	-0.241599	0.956553	0.615331
CARD14	0.941927	-0.106622	rs7209848	0.515778	-0.0199055	0.716039
CARD16	0.993802	-0.0918057	rs537093	1.06968	0.0249912	1.35248
CARD17	0.936845	-0.253435	rs1613367	0.426641	-0.228902	0.0236373
CARD18	0.99869	-0.193792	rs10895762	-0.174869	0.325618	0.271285
CARD6	0.952132	-0.200911	rs12518974	-0.0594618	0.767875	0.205364
CARD8	9.999e-05	8.05237	rs4802441	5.09659	4.4337	10.5457
CARD9	0.019802	0.0328815	rs3812550	0.968378	-0.186275	0.834013
CARHSP1	0.946501	-0.0836482	rs7196948	1.11183	-0.234122	0.719548
CARKD	0.996576	-0.126008	rs66957475	0.644409	-0.121803	0.412095
CARM1	0.989495	-0.259969	rs75125675	0.209589	-0.111639	0.110646
CARS	0.00990099	0.548956	rs12797363	2.61466	-0.253384	1.83027
CARS2	0.00990099	0.210275	rs2296661	-0.119495	1.63931	1.21379
CARTPT	0.945469	-0.237284	rs16870827	-0.233119	0.423858	0.0493744
CASC1	0.933244	-0.0215567	12-25190389	0.243159	0.614053	1.34603
CASC2	0.953321	-0.153521	rs10430689	-0.20696	0.190758	0.122805
CASC3	0.00990099	0.547204	rs7359537	1.89931	-0.172645	1.05419
CASC4	0.019802	0.027046	rs2447333	0.0844697	0.00355642	0.268587
CASC5	0.937058	-0.178737	rs8036817	0.664385	-0.144752	0.0839734
CASD1	0.9916	-0.212097	rs13239495	0.0396532	0.4223	0.0162079
CASKIN1	0.992458	-0.319973	16-2194920	-0.0567436	-0.0775303	-0.0681196
CASKIN2	0.959451	-0.124987	rs12449676	0.219165	0.00501248	0.525168
CASP1	0.957166	-0.144523	rs72980945	0.405759	0.788471	1.71341
CASP10	0.00990099	0.0967571	rs4407234	0.353764	0.0168547	0.604229
CASP12	0.964497	-0.110449	rs7104517	0.715342	-0.167396	0.103874
CASP14	0.928936	-0.190171	rs111229533	0.426536	-0.0875845	0.0729042
CASP2	0.00990099	0.205571	rs3181165	0.856471	0.656439	2.1441
CASP3	0.976345	-0.0329093	rs2696051	1.14658	-0.116906	1.06446
CASP4	0.957702	-0.215773	rs34651252	0.20903	-0.10416	0.0559596
CASP5	0.922753	-0.200043	rs72980945	0.853395	0.041761	1.13086
CASP6	0.848321	-0.152412	rs7438961	0.930555	-0.189252	0.253426
CASP7	0.649029	-0.137001	rs12251634	-0.12513	0.399514	0.388213
CASP8	0.994268	-0.218102	rs3754934	0.596272	-0.157484	0.129744
CASP8AP2	0.898128	-0.0682965	rs56835438	0.787267	-0.19106	0.548809
CASP9	0.019802	0.137745	rs4645995	-0.202413	2.25898	1.38925
CASQ1	0.948112	-0.261663	rs4656889	-0.253949	0.595342	0.261277
CASQ2	0.861744	-0.0665418	rs4072906	0.977881	-0.157459	0.296039
CASR	0.998696	-0.166686	rs73184039	1.29714	-0.212813	0.575682
CASS4	0.019802	0.0320073	rs61482907	0.981434	-0.123282	0.829353
CAST	0.00127983	1.30638	rs4266424	0.575081	1.99986	3.08384
CASZ1	0.94198	-0.182031	rs17035646	0.397713	-0.285691	0.0214872
CAT	0.00019998	2.50924	rs12292102	0.424699	3.17264	3.9134
CATSPER1	0.995071	-0.12281	rs502363	0.520429	-0.146368	0.432213
CATSPER2	0.979002	-0.311377	15-43918536	-0.0553341	-0.0927312	-0.138529
CATSPER2P1	0.029703	0.011758	15-43954329	0.171038	0.311348	0.830189
CATSPER3	0.933891	-0.140864	rs17165405	0.0411333	-0.0100066	0.245842
CATSPER4	0.978497	-0.151136	rs11247894	-0.161978	0.651123	0.0783685
CATSPERB	0.961395	-0.209651	rs1743073	-0.176126	0.313713	-0.107301
CAV1	0.92025	-0.114616	rs1049337	-0.235913	1.8223	0.94748
CAV2	0.907616	-0.177632	rs115449477	0.508063	-0.224185	-0.0423077
CAV3	0.961378	-0.226635	rs73132870	-0.157906	0.426601	0.0108985
CBFA2T2	0.00990099	0.519923	rs209665	1.92055	-0.288245	1.1004
CBFA2T3	0.938008	-0.132689	rs79530020	-0.139399	0.605628	0.227425
CBFB	0.966816	-0.201768	rs66757569	0.0729991	-0.0593125	0.240771
CBL	0.00990099	0.159384	rs11217177	-0.209424	1.48454	0.924983
CBLB	0.97451	-0.00991919	rs3772539	-0.078973	0.828314	0.906262
CBLC	0.988352	-0.122141	rs2289495	1.06704	-0.202355	0.598664
CBLL1	0.933588	-0.209919	rs6466193	-0.227812	0.887897	0.498704
CBLN1	0.978554	-0.266978	rs41204	-0.241292	0.503785	0.266549
CBLN2	0.970424	-0.19317	rs72967391	0.463932	0.0138038	0.693771
CBLN3	9.999e-05	5.59283	rs7143804	3.56552	3.59803	8.1891
CBLN4	0.924252	-0.151236	rs228995	0.563757	-0.197574	0.262603
CBR1	0.9803	-0.150967	rs2040447	0.540519	-0.230696	0.113099
CBR3	0.00990099	0.152876	rs13046907	0.399095	0.379893	1.20569
CBR4	0.961891	-0.0868292	rs2047633	-0.0407876	0.413005	0.635459
CBS	9.999e-05	5.82981	rs706209	2.46996	5.31501	8.54034
CBWD1	0.879306	-0.0521126	rs10964134	-0.180763	0.465794	0.334842
CBWD2	0.951959	-0.151557	rs761647	0.222853	-0.197564	0.183825
CBX1	0.970459	-0.0521721	rs16969990	-0.125986	2.01257	1.62302
CBX2	0.00990099	0.00289263	rs35961679	1.50796	-0.196393	1.03761
CBX3	0.950855	-0.0976043	rs2237333	0.335197	-0.140185	0.138386
CBX4	0.933814	-0.0491593	rs9914297	0.0660153	0.71924	1.07263
CBX5	0.958109	-0.245367	12-54536320	0.084187	-0.123012	-0.0512839
CBX6	0.999886	-0.0877796	rs5757400	-0.0527726	0.598268	0.711492
CBX7	0.019802	0.0199102	rs4821867	-0.262131	0.996075	0.587392
CBX8	0.019802	0.180181	rs4627392	0.0952728	0.469684	0.914594
CBY1	0.983739	-0.29673	rs17826889	-0.100031	-0.103718	-0.151022
CBY3	0.994465	-0.171961	rs6601054	0.0457288	0.821126	1.12686
CC2D1A	0.911413	-0.179524	rs3745454	0.133818	0.295202	0.74032
CC2D1B	0.0144667	0.784556	rs7513934	0.153284	1.98274	2.36611
CC2D2A	0.984687	-0.212803	rs16892140	-0.247351	0.596843	0.167669
CC2D2B	0.89835	-0.176587	rs116033767	-0.0709359	0.145559	0.138352
CCAR1	0.944708	-0.129472	rs34049619	0.376784	0.181229	0.0691733
CCBE1	0.00990099	0.12153	rs12970714	0.0105308	0.710482	0.963824
CCBL1	0.954957	-0.000110787	rs11515530	0.172376	0.320161	0.842264
CCBL2	0.00990099	0.809885	rs12130865	-0.191166	2.51044	1.53089
CCBP2	0.956461	-0.0952578	rs2372110	1.12493	-0.261602	0.461306
CCDC101	0.917217	-0.223351	rs151231	-0.247892	0.330842	0.0576934
CCDC102A	0.00990099	0.0560996	rs588430	0.968206	-0.0727092	1.03428
CCDC102B	0.946527	-0.0225355	rs62095003	1.23306	-0.212385	0.48356
CCDC103	0.00990099	0.107947	rs9903106	0.553202	0.177958	1.10035
CCDC104	0.959619	-0.259844	rs10169185	0.420426	-0.187806	0.153776
CCDC105	0.941692	-0.118792	rs62113282	-0.175317	0.553177	0.129873
CCDC106	0.921033	-0.196485	rs8100685	0.0659129	0.172129	0.544358
CCDC107	0.00990099	0.0269858	rs3763630	1.94033	-0.209442	1.10233
CCDC108	0.92355	-0.186077	rs1455838	0.963615	-0.174465	0.282608
CCDC109B	0.00990099	0.105778	rs61236558	-0.158207	1.08834	0.819085
CCDC11	0.95214	-0.0909616	rs11875324	0.271559	0.0920135	0.659492
CCDC110	0.0912592	-0.0161337	rs1053218	0.630097	-0.0624793	0.755967
CCDC111	0.934233	-0.216256	rs4647667	0.252742	0.250005	0.0369367
CCDC112	0.019802	0.0187808	rs17137637	0.250268	0.864281	1.57323
CCDC113	0.321947	-0.128586	rs12933888	0.323082	0.267083	0.976998
CCDC114	0.938912	-0.188038	rs275841	0.492848	0.26151	0.203815
CCDC115	0.973409	-0.200396	rs72854906	0.0183116	-0.0161811	0.221644
CCDC116	0.984995	-0.232886	rs371513	-0.191782	0.509883	0.168543
CCDC117	0.990918	-0.156635	rs12168849	-0.187673	0.696636	0.409881
CCDC12	0.917119	-0.129368	rs66668401	0.596583	-0.209995	0.144628
CCDC121	0.950907	-0.277463	rs113762551	0.175182	-0.196698	-0.0182161
CCDC122	0.982701	-0.18668	rs17653353	-0.0656336	0.595413	0.0771185
CCDC124	0.983847	-0.024156	rs75302621	-0.199209	1.65731	1.14263
CCDC125	0.970896	-0.301418	rs73127331	0.0947495	-0.0997269	0.0919924
CCDC126	0.976393	-0.200104	rs41273990	0.134094	0.48912	0.964717
CCDC127	0.00990099	0.378881	rs11744204	0.986338	0.598738	2.16293
CCDC129	0.976873	-0.193102	rs38349	-0.0692907	0.231102	0.415393
CCDC13	0.950437	-0.175674	rs339671	-0.230591	0.649196	0.425053
CCDC130	0.938539	-0.269135	rs74717362	0.264751	-0.101887	0.0443347
CCDC132	0.882871	-0.179492	rs1029357	0.572194	-0.24666	0.122648
CCDC134	0.959252	-0.215766	22-42206520	0.0520197	-0.0254799	0.161978
CCDC135	0.96015	-0.15504	rs2967124	-0.174234	0.92757	0.307541
CCDC136	0.991364	-0.0606737	rs339054	-0.237786	1.24334	0.469896
CCDC137	0.928148	-0.233754	rs8075102	0.300073	-0.221007	0.195973
CCDC138	0.985538	-0.286929	rs6542775	-0.123559	0.00629113	-0.0457047
CCDC14	0.00990099	0.229498	rs10511422	-0.21384	1.68755	1.06116
CCDC140	0.963086	-0.224555	rs6436310	-0.184008	0.987936	0.282376
CCDC141	0.029703	0.0544897	rs80084679	0.560327	0.368482	1.49833
CCDC142	0.00990099	0.291448	rs6726357	0.267804	0.366052	1.02111
CCDC144A	0.00990099	0.379768	rs9904901	0.562044	0.124815	1.04312
CCDC144B	0.114726	0.0625691	rs10852852	1.08415	-0.192843	0.375733
CCDC144NL	0.855505	-0.10974	rs7501525	0.0258265	0.586483	0.107979
CCDC146	0.029703	0.00503891	rs2056709	1.00617	-0.190176	0.807327
CCDC147	0.930283	-0.257893	rs7908698	0.554072	-0.198272	0.347481
CCDC148	0.95635	-0.244484	rs2140026	0.0219463	0.0955448	0.360687
CCDC149	0.96129	-0.146788	rs3857120	0.821962	-0.209942	0.626659
CCDC15	0.936217	-0.208331	rs11219840	-0.190475	0.394628	0.161004
CCDC150	0.92834	-0.0914915	rs9679558	0.25276	0.390486	0.12407
CCDC151	0.00990099	5.03929	rs36042866	5.76686	0.182019	5.90724
CCDC152	0.00990099	0.0173498	5-42661438	-0.00775321	0.7607	0.936068
CCDC153	0.939667	-0.242435	rs56168028	0.191557	-0.120115	0.0819249
CCDC155	0.945878	-0.0376082	rs115776071	-0.118151	1.32672	0.743399
CCDC158	0.973222	-0.00403322	rs7695720	-0.202959	1.2184	0.874805
CCDC17	0.0009999	1.05935	rs9429079	3.10805	-0.128977	2.14469
CCDC18	0.979604	-0.0449015	1-93663525	-0.11682	0.376878	0.265939
CCDC19	0.917762	-0.0591441	rs11265293	0.192164	0.373305	0.923617
CCDC23	9.999e-05	7.37817	rs61775636	3.95023	4.04348	9.02684
CCDC24	0.00990099	0.323446	rs2486013	2.33782	-0.125295	1.92848
CCDC25	0.937419	-0.00874589	rs1841314	0.934073	0.598797	0.881696
CCDC27	0.947739	-0.0565046	rs1181869	1.48172	-0.256586	0.749445
CCDC28A	0.928376	-0.081876	rs4895535	0.0867414	0.348619	0.722781
CCDC28B	0.019802	0.0333328	rs3738001	0.261408	-0.179835	0.145803
CCDC3	0.93151	-0.116618	rs17152493	1.02536	-0.136283	0.562318
CCDC33	0.998882	-0.183034	rs12442054	-0.168051	0.889769	0.433423
CCDC34	0.999587	-0.0688987	rs72885893	0.210428	0.172026	0.683962
CCDC36	0.952858	-0.12785	rs13077723	0.665694	-0.045506	0.12061
CCDC37	0.00990099	0.361114	rs72975959	0.840406	0.677139	2.09351
CCDC38	0.955244	-0.217148	rs10859958	0.103955	-0.0274981	0.326109
CCDC39	0.968874	-0.107168	rs78195164	-0.191667	0.718969	0.407598
CCDC40	0.216045	-0.108975	rs8064429	-0.227617	0.791366	0.409283
CCDC41	0.952303	-0.0892515	rs56178377	0.563964	0.738327	0.581296
CCDC42	0.946137	-0.154604	rs2242375	0.598088	-0.123273	0.635758
CCDC43	0.922333	-0.227499	rs6503389	-0.228804	0.851529	0.417377
CCDC47	0.958219	-0.259576	rs11658740	0.216799	-0.249998	0.0346176
CCDC50	0.92065	-0.0902607	rs1013667	-0.136132	0.865865	0.214021
CCDC51	0.935595	-0.073917	rs7434107	0.56094	0.182267	1.11799
CCDC53	0.00990099	0.556244	rs2373566	0.659562	0.665279	1.87232
CCDC54	0.919478	-0.245498	rs2673642	0.118535	0.42036	0.0633636
CCDC57	0.978723	-0.240594	rs7209621	0.0633246	-0.177281	-0.205674
CCDC58	0.00049995	2.69212	rs11920570	0.309802	3.84849	4.29848
CCDC59	0.946609	-0.152077	rs77260960	0.779806	-0.127214	0.193196
CCDC6	0.993287	-0.22177	rs61154079	0.0299052	0.455173	0.041827
CCDC60	0.019802	0.183207	rs12306535	-0.185189	2.48298	1.5348
CCDC61	0.957859	-0.161476	rs10424417	-0.225831	0.765804	0.466549
CCDC62	0.916668	-0.230345	rs635400	-0.167975	0.124102	0.144977
CCDC63	0.935966	-0.154357	rs61943000	0.0453641	-0.0185599	0.233037
CCDC64	0.946754	-0.220331	rs10774535	0.311797	-0.167643	0.247545
CCDC64B	0.937284	-0.0503468	rs739796	0.78997	0.0994528	1.22102
CCDC65	0.00990099	0.104927	12-49253766	0.00729337	0.830391	0.99954
CCDC66	0.987944	-0.060011	rs9826788	0.20193	0.330573	0.88901
CCDC67	0.971717	-0.187263	rs3133520	-0.152323	0.543179	0.459027
CCDC68	0.932753	-0.197231	rs8092980	0.0860047	0.0336161	0.396151
CCDC69	0.920127	-0.0991752	rs7731678	-0.25925	1.90217	1.02566
CCDC7	0.931678	-0.230062	10-32641130	-0.105309	0.0734391	-0.106682
CCDC70	0.979067	-0.210527	rs115361781	-0.085711	0.231008	0.159484
CCDC71	0.00990099	0.423104	rs1134043	0.416862	0.233153	1.04074
CCDC73	0.963533	-0.0359993	rs274473	0.610354	-0.189741	0.433786
CCDC74A	0.998909	-0.155098	2-132232998	0.542199	-0.0467231	0.0488272
CCDC74B	0.00990099	0.210013	rs59455164	-0.22793	0.943217	0.544792
CCDC77	0.00990099	1.09706	rs7979745	-0.215928	2.47951	1.82802
CCDC78	0.00990099	0.146888	rs3752556	0.248599	0.37407	1.0039
CCDC79	0.971941	-0.276433	rs3026082	0.425035	-0.200976	-0.00821251
CCDC8	0.928826	-0.25565	rs113671936	-0.112509	0.193608	-0.0495962
CCDC80	0.00990099	0.431763	rs1388443	0.579677	1.29338	1.21046
CCDC81	0.0517947	0.385701	rs35621612	0.0437045	1.46906	1.6638
CCDC82	0.0125741	0.421177	rs1783830	0.528504	0.864788	1.91975
CCDC83	0.982152	-0.165701	rs7114678	0.808115	-0.195584	0.266274
CCDC84	9.999e-05	2.80499	rs4938621	0.821265	2.60024	3.97934
CCDC85A	0.975786	-0.186464	rs17047515	-0.151716	0.875531	0.227285
CCDC85B	0.993686	-0.203046	rs11227303	0.705855	0.126886	1.17609
CCDC86	0.921112	-0.186547	rs77331053	0.572588	-0.0238865	0.715507
CCDC87	0.997761	-0.167384	rs12795774	0.327499	-0.125774	0.392452
CCDC88A	0.936329	-0.177746	rs2576708	-0.0280222	0.554579	0.0560961
CCDC88B	0.885282	-0.191408	rs77706067	0.434117	0.181937	0.982603
CCDC88C	0.00990099	0.314009	rs76213313	1.19466	-0.0486642	1.05402
CCDC89	0.877405	-0.0598876	rs540063	0.0889056	0.333694	0.74422
CCDC9	0.945406	-0.24946	rs2972610	0.181548	-0.115205	0.198605
CCDC90B	0.919546	-0.129182	rs59833734	0.266289	-0.050233	0.363189
CCDC91	0.91854	-0.161225	12-28310430	0.119918	0.0479532	0.36582
CCDC92	0.922262	-0.0894003	rs7315579	0.629143	-0.148279	0.0894248
CCDC93	0.953846	-0.187565	rs10166458	-0.253331	0.480001	0.151679
CCDC94	0.996393	-0.0142554	rs12977487	-0.211854	1.30851	0.647759
CCDC96	0.961428	-0.156961	rs55699025	-0.255488	1.34648	0.727704
CCDC97	0.908553	-0.253025	rs1800468	0.0569951	0.00285228	0.224482
CCIN	0.00990099	0.218015	rs942477	0.64162	0.412685	1.52327
CCK	0.956328	-0.23021	rs67846198	1.19077	-0.229803	0.652985
CCKAR	0.95985	-0.080108	rs6814208	-0.191797	0.881619	0.291432
CCKBR	0.970602	-0.152124	rs6578752	0.418395	0.209821	1.01175
CCL1	0.00990099	0.0912635	rs79086410	2.33243	-0.101919	1.39956
CCL11	0.00990099	0.0591565	rs6505397	1.77652	-0.266077	1.12519
CCL13	0.986999	-0.0759392	rs17661147	0.168671	0.439819	0.961909
CCL14	0.998745	-0.201765	rs56368570	-0.137573	0.846902	0.594984
CCL15	0.942232	-0.202531	rs1719206	0.393994	-0.199876	0.34015
CCL16	0.992272	-0.224988	17-34369401	0.42119	0.0192485	0.637808
CCL17	0.928571	-0.206925	rs223812	0.439467	-0.0776523	0.589735
CCL18	0.876294	-0.168069	rs1719147	-0.0832382	0.490916	0.561806
CCL19	0.994371	-0.179052	rs10972173	-0.245091	0.657933	0.116292
CCL2	0.933336	-0.250912	rs4795883	0.313206	-0.0731225	-0.095861
CCL20	0.924826	-0.183488	rs12614570	0.83901	0.0624261	1.17477
CCL21	0.971545	-0.294085	rs277580	-0.199567	0.139095	0.11719
CCL22	0.88318	-0.112065	rs7202742	0.486432	-0.183564	0.43303
CCL23	0.925441	-0.249556	rs1635282	-0.0797688	0.163121	0.309252
CCL24	0.926488	-0.166906	rs3928958	-0.247309	0.513884	0.102378
CCL25	0.87699	-0.152498	rs3813782	-0.17245	0.491748	0.252865
CCL26	0.902465	-0.167742	rs13228034	0.8013	-0.22793	0.174828
CCL27	0.994018	-0.224548	rs928150	-0.221581	0.557191	0.065716
CCL28	0.933283	-0.308103	rs779850	0.0969838	-0.175295	-0.0790664
CCL3	0.93345	-0.226738	rs72831705	0.495789	-0.15319	0.0453537
CCL4	0.959855	-0.277452	rs12600516	0.0615328	-0.145607	0.0915424
CCL4L1	0.882856	-0.04311	rs1634529	-0.0440539	-0.11476	0.0264654
CCL4L2	0.914038	-0.333583	rs1634529	-0.199397	-0.226478	-0.289207
CCL5	0.977813	-0.129349	rs8080959	0.00286236	-0.132474	0.0570018
CCL7	0.917432	-0.243548	rs4795910	-0.0781648	0.498056	0.0432076
CCL8	0.945499	-0.236893	rs867133	0.363902	-0.098562	0.140478
CCM2	0.983147	-0.251375	rs11976695	0.425582	-0.18079	0.0237072
CCNA1	0.00990099	0.280067	rs1072916	0.147485	0.752103	1.26206
CCNA2	0.980111	-0.194055	rs4519820	0.481978	-0.103355	0.428947
CCNB1	0.930757	-0.269193	rs2069429	0.564651	-0.0930496	0.155696
CCNB1IP1	0.991315	-0.262691	rs11623565	-0.242306	0.699102	0.262928
CCNB2	0.982234	-0.0620922	rs1867757	-0.215607	0.803549	0.411368
CCNC	0.860306	-0.189694	rs2153221	0.75753	-0.0370687	0.187526
CCND1	0.994539	-0.24187	rs649392	0.211527	-0.118407	0.318324
CCND2	0.980119	-0.184244	rs7300031	-0.0409285	0.359752	0.56068
CCND3	0.999681	-0.178217	rs13340461	-0.154706	0.626208	0.569857
CCNDBP1	0.00990099	0.819142	rs4924707	1.0189	0.934801	2.60398
CCNE1	0.920884	-0.219751	19-30252428	-0.0353879	0.128458	0.237738
CCNE2	0.931433	-0.254688	rs75622500	-0.138354	0.232412	0.0139829
CCNF	0.921595	-0.239662	rs12719798	-0.238828	-0.0969611	-0.141174
CCNG1	0.019802	0.0203073	rs112103563	-0.0436223	1.08762	0.425389
CCNG2	0.935499	-0.0633995	rs72863252	0.0388581	0.419645	0.686065
CCNH	0.942782	-0.0288565	rs4421140	0.715718	-0.137044	0.132642
CCNI	0.0185247	0.587008	rs4298159	0.479206	0.860437	1.84459
CCNI2	0.918941	-0.289144	5-132113191	0.0145669	-0.08516	0.0141446
CCNJ	0.890878	-0.00139307	rs7087644	0.110935	0.312081	0.721147
CCNJL	0.979561	-0.191487	rs6899125	-0.0537104	0.490279	0.666804
CCNK	0.985926	-0.326483	rs74602948	0.141438	0.347759	0.0346037
CCNL1	0.924641	-0.267317	rs931246	-0.254646	0.431442	0.158317
CCNL2	0.976062	-0.129135	rs819975	0.700263	-0.107464	0.707148
CCNO	0.00990099	0.546905	rs163106	2.21755	-0.216994	1.31965
CCNT1	0.997247	-0.256677	rs117745959	0.0283058	0.233228	-0.0350128
CCNT2	0.864255	-0.226949	rs7569995	-0.196808	0.541018	0.0900847
CCNY	0.994021	-0.274199	rs11813231	-0.102732	0.512766	0.238604
CCNYL1	0.00990099	0.232013	rs13003166	0.307799	0.416907	1.13844
CCPG1	0.954667	-0.138051	rs58697860	0.76076	-0.18959	0.383732
CCR1	0.962379	-0.152686	rs13078053	-0.166837	0.89334	0.222271
CCR10	0.998718	-0.210761	rs59795094	0.884207	-0.29032	0.359492
CCR2	0.953159	-0.122084	rs71327065	-0.0356405	0.167144	0.321859
CCR3	0.00990099	0.268981	3-46316550	0.120534	1.89377	2.28926
CCR4	0.964903	-0.254636	3-33045292	-0.0732431	0.129486	0.164251
CCR5	0.999808	-0.15917	rs6776379	0.0663727	0.316257	0.650628
CCR6	0.852697	-0.20358	rs1999375	1.08247	-0.271307	0.662495
CCR7	0.019802	0.111084	rs80298082	0.400268	0.109916	0.826194
CCR8	0.00990099	0.0347093	rs1604031	0.114823	0.121903	0.536457
CCR9	0.983791	-0.0644761	rs62245098	0.636997	0.119935	1.09553
CCRL1	0.927675	-0.215317	rs2168435	0.613225	-0.238592	0.179753
CCRL2	0.825152	-0.0585565	rs7639243	-0.134331	0.932356	0.261276
CCRN4L	0.973389	-0.00789164	rs4863622	0.975417	-0.261823	0.279182
CCS	0.994381	-0.107118	rs74802042	-0.102587	0.600989	0.300245
CCT2	0.93097	-0.173826	rs7131770	0.152401	0.357447	0.0349647
CCT3	0.983706	-0.226083	rs12123265	-0.0446457	0.0452406	0.25023
CCT4	0.920832	-0.1855	rs72819359	0.395526	0.138932	0.8663
CCT5	0.00990099	0.393503	rs2292267	0.628613	0.222204	1.2481
CCT6A	0.96027	-0.0865458	rs712827	0.256877	0.489779	1.17568
CCT6B	0.00990099	0.033163	rs12150636	-0.247174	0.776553	0.320691
CCT6P1	0.868354	-0.0468281	7-65264359	-0.0857101	0.701758	0.572842
CCT7	0.91959	-0.201162	rs6713196	-0.0546358	-0.0342867	0.194297
CCT8	0.00059994	1.69503	rs73192136	0.323922	2.51184	3.17846
CCT8L2	0.926775	-0.242113	rs11089268	-0.164718	-0.162827	-0.132761
CD109	0.932532	-0.163296	rs2351119	0.669767	-0.230818	0.326288
CD14	0.980091	-0.12469	rs112865855	0.15714	0.240376	0.701357
CD151	0.00990099	1.26789	rs28735718	1.3595	0.710139	2.65953
CD160	0.98108	-0.135082	1-145622660	-0.0201644	-0.0192325	0.107505
CD163	0.019802	0.0206203	rs4883276	0.250724	0.407834	1.04841
CD163L1	0.918111	-0.247849	rs7485732	-0.159168	0.108274	-0.0167647
CD164	0.991563	-0.282105	rs117292858	-0.000991174	0.22799	0.359811
CD164L2	0.908463	-0.118714	rs56389049	0.743094	-0.16291	0.19738
CD177	0.977728	-0.0837559	rs2599473	0.365674	-0.159315	0.174217
CD180	0.803577	-0.0247925	rs1803440	-0.15712	0.937024	0.550906
CD19	0.994766	-0.235596	rs1131543	0.888412	-0.134909	0.235112
CD1A	0.00990099	0.046234	rs71632606	0.594088	0.253508	1.26247
CD1B	0.999727	-0.159628	rs10489827	-0.183442	0.686227	0.205065
CD1C	0.00990099	0.141006	rs75331905	0.278671	0.590516	1.3023
CD1D	0.663199	-0.21377	1-158105539	0.1985	0.0962927	0.554552
CD1E	0.935805	-0.123249	rs11799792	-0.139025	0.255007	0.239044
CD2	0.00990099	0.191609	1-117300378	1.17618	0.198873	1.8494
CD200	0.93622	-0.166548	3-112062302	0.0783176	1.38116	0.536678
CD200R1	0.92149	-0.176893	rs35994948	0.22492	-0.162941	0.244062
CD200R1L	0.930475	-0.136623	rs6780406	-0.167499	1.00547	0.860608
CD207	0.970811	-0.120109	rs28504214	1.42048	-0.249483	0.594799
CD209	0.853907	-0.176171	rs807972	1.32254	-0.249006	0.65495
CD22	0.847378	-0.218855	19-35788775	0.621566	-0.00671854	0.753523
CD226	0.964041	-0.0999218	rs1790939	0.349201	0.777419	1.60978
CD244	0.864894	-0.239855	rs2779800	0.378207	-0.305071	0.0995302
CD247	0.979103	-0.0616829	rs35616664	1.87588	-0.136592	1.28656
CD248	0.976787	-0.161985	rs9326370	0.257906	0.0834318	0.644497
CD27	0.917436	-0.263105	rs7301945	0.420975	-0.122234	0.438643
CD274	0.995324	-0.146392	rs976404	1.01414	0.0337667	0.426161
CD276	0.995322	-0.201261	rs10152662	-0.156499	0.161479	0.18286
CD28	0.92118	-0.122928	rs12618174	-0.209873	1.11366	0.88318
CD2AP	0.950519	-0.0403897	6-47456560	0.0690155	0.39437	0.729069
CD2BP2	0.897069	-0.245741	rs4787645	-0.0339444	-0.0913999	0.130414
CD300A	0.0844341	0.265153	rs9912380	2.00104	-0.110871	1.75426
CD300C	0.0080269	1.28713	rs1171191	1.62676	0.788161	3.09907
CD300E	0.868276	-0.0946342	rs783234	0.102525	0.724442	1.14972
CD300LB	0.851009	-0.214985	rs62084833	-0.266194	0.563034	0.0853891
CD300LD	0.953999	-0.155197	rs783256	0.981422	-0.26939	0.343174
CD300LF	0.97882	-0.219295	rs578460	-0.178065	0.14394	0.140362
CD300LG	0.917685	-0.238912	rs11654575	-0.162738	0.210908	0.221988
CD302	0.927201	-0.0902991	rs2729700	0.0252651	0.289155	0.53428
CD320	0.923709	-0.0975222	rs1044250	-0.0997266	0.0915132	0.242799
CD33	0.981751	-0.0112604	rs10421385	0.607667	0.172838	1.16919
CD34	0.944434	-0.149325	rs4844393	-0.192157	1.60188	0.744358
CD36	0.977681	-0.137664	rs17154155	-0.154925	0.648018	0.626613
CD37	0.967977	-0.254752	19-49740320	-0.0760102	0.103738	0.0818116
CD38	0.98221	-0.160247	rs7667512	-0.143949	0.85809	0.664611
CD3D	0.533139	-0.146234	rs59518002	-0.0230486	0.330282	0.571701
CD3E	0.971508	-0.252425	rs12286604	-0.0913841	0.0777684	0.19566
CD3EAP	0.959269	-0.261905	rs113805321	0.400039	-0.15128	0.173665
CD3G	0.930385	-0.242999	rs45448191	-0.0544838	0.0179909	0.148972
CD4	0.00990099	0.0867289	rs2707210	-0.0879371	1.75593	1.6568
CD40	0.00990099	0.366198	rs4812994	-0.252476	1.93176	1.23771
CD44	0.95931	-0.204237	rs996076	-0.108672	0.967448	0.94862
CD46	0.95101	-0.0307134	rs1819222	0.671973	-0.250235	0.401377
CD47	0.00951445	0.907879	rs326324	0.442171	1.57152	2.48694
CD48	0.850639	-0.135486	rs521925	0.426168	-0.191952	0.119033
CD5	0.167943	0.0346638	rs11230560	0.910827	0.392724	1.78989
CD52	0.961123	-0.204455	rs10493028	0.487661	-0.193296	0.168673
CD53	0.941157	-0.0378439	rs6698741	0.266516	0.710198	1.3985
CD55	0.973792	-0.196874	rs2564978	0.570765	-0.030512	0.0653289
CD58	0.92212	-0.0121975	rs12044852	-0.0491941	0.667861	0.766423
CD59	0.901971	-0.067813	rs704701	0.390041	0.164014	0.915956
CD5L	0.928577	-0.207131	rs7524979	0.613276	-0.101161	0.0718302
CD6	0.990392	-0.0225069	rs12791045	1.25954	-0.22424	0.724287
CD63	0.958933	-0.272383	rs11171631	0.441956	-0.037979	0.0113593
CD68	0.939882	-0.033102	rs4968211	0.750598	-0.122701	0.629262
CD69	0.169817	0.121216	rs7979758	0.0661385	0.693644	1.03383
[truncated: 15,343 more rows]
