# Supplementary material for: Joint eQTL assessment of whole blood and dura mater tissue from individuals with Chiari type I malformation
Source: BMC Genomics. 2015 Jan 22;16(1):11. doi: 10.1186/s12864-014-1211-8 (PMC4342828; doi:10.1186/s12864-014-1211-8)
Supplement: Additional file 3: — Significant gene table. This .xls spreadsheet provides additional information for those genes with significant eQTLs (FDR < 0.01) in blood or dura mater based on the joint-tissue analysis. Statistics given for each gene include the mean log Bayes factor; the most highly associated SNP; the probability that the given gene-SNP pair is an eQTL in blood only, dura only, or both tissues; the p-value of the given SNP under a family based association test for association with CMI; whether the given SNP falls in a pre-identified linkage region; the p-value of the given gene-SNP pair in the gTEX database for blood; the number of probes that map to the gene; the SNPs that fall within a probe region, and the maximum \documentclass[12pt]{minimal} \usepackage{amsmath} \usepackage{wasysym} \usepackage{amsfonts} \usepackage{amssymb} \usepackage{amsbsy} \usepackage{mathrsfs} \usepackage{upgreek} \setlength{\oddsidemargin}{-69pt} \begin{document}$$ {R}^2 $$\end{document}R2 value between the most highly associated SNP and a SNP within a probe region. A second tab in this spreadsheet gives probe-level information for those genes with multiple probes. For each gene the mean correlation between probes for blood and dura expression are provided; for each probe the standard deviation for blood and dura expression, and the \documentclass[12pt]{minimal} \usepackage{amsmath} \usepackage{wasysym} \usepackage{amsfonts} \usepackage{amssymb} \usepackage{amsbsy} \usepackage{mathrsfs} \usepackage{upgreek} \setlength{\oddsidemargin}{-69pt} \begin{document}$$ {R}^2 $$\end{document}R2 value measuring association with the eQTL SNP, are provided. [file 12864_2014_1211_MOESM3_ESM.xlsx]

## Sheet: eQTL_SigGeneTable
Gene	Mean log BF	Max SNP	Prob.Blood	Prob.Dura	Prob.Both	Classification	FBAT p-value	Linkage region?	GTEx blood p-value	Num Probes	SNPs In Probes	R^2 with Max SNP
HLA-DRB5	57.1033	6-32500843	6.21e-13	2.61e-15	1	Both	0.791167	none	NA	1		NA
ERAP2	30.7513	rs2548224	6.55e-09	3.6e-07	1	Both	0.974814	none	5e-18	1		NA
IPO8	27.89	rs10743724	1.38e-07	4.66e-07	0.999999	Both	0.972323	none	0.1	1	rs7326	1
RPS26	25.3519	rs10876864	1.24e-07	3.01e-06	0.999997	Both	0.602365	none	0.0002	2		NA
MFF	23.4799	rs59419007	7.2e-09	0.000532396	0.999468	Both	0.848067	none	0.6	2	rs74509202	0.000111508
CHURC1	22.3532	rs7144811	5.34e-09	0.00756785	0.992432	Both	0.960434	none	4e-05	1		NA
XYLT1	20.5471	rs1045885	2.21e-05	1.02e-06	0.999977	Both	0.898801	none	0.5	2		NA
ZSWIM7	20.4795	rs1860643	4.16e-07	0.000207662	0.999792	Both	0.661139	CTD-NEG	0.3	1		NA
SNHG8	20.3743	rs788646	4.56e-08	0.00223952	0.99776	Both	0.956062	none	NA	3	rs658642	1
ALG11	20.1864	rs2277448	3.76e-06	1.46e-05	0.999982	Both	0.141402	none	0.6	2	13-51496795	0.00523396
VAV3	18.8599	rs8458	1.35e-05	1.11e-05	0.999975	Both	0.612952	none	0.6	3		NA
FAM118A	17.586	rs738169	4.75e-05	8.39e-06	0.999944	Both	NA	none	6e-13	1		NA
PRKAR1A	16.3373	rs2302234	2.32e-05	0.000117077	0.99986	Both	0.900981	none	0.7	3	rs995370	0.107416
TMEM25	15.4444	rs56403966	1.18e-07	0.424275	0.575725	Both	0.916112	none	0.4	1		NA
RPS23	15.366	rs7727508	3.65e-05	0.000142547	0.999821	Both	0.001156	none	0.5	1		NA
IRF5	13.8388	rs10954213	0.00798546	1.51e-05	0.991999	Both	0.660566	none	0.01	2	rs73230656	0.00904923
RPL14	13.8329	rs11539046	0.000103056	0.000625367	0.999272	Both	0.308879	none	0.7	2		NA
GOLGB1	13.6274	rs9968051	5.9e-06	0.019446	0.980548	Both	0.965504	none	0.1	1		NA
TIMM10	13.4868	rs2649652	5.63e-06	0.0260842	0.97391	Both	0.737733	none	0.3	1		NA
XRN2	12.8204	rs17736818	0.000124361	0.00259165	0.997284	Both	0.494204	none	0.7	2		NA
SPATA20	12.5366	rs989128	0.00842088	2.37e-05	0.991555	Both	0.779845	none	2e-15	1		NA
HLA-H	12.071	rs41560714	0.000414401	0.000226896	0.999359	Both	0.321009	none	NA	2		NA
COMMD2	11.9841	rs58396994	3.32e-05	0.00798065	0.991986	Both	0.032067	none	0.2	1		NA
SNHG5	11.9469	rs9444354	0.00011228	0.00571591	0.994172	Both	0.14896	none	1e-10	1		NA
WARS2	11.3408	rs1325933	1.87e-05	0.0349953	0.964986	Both	0.159744	none	0.3	1	rs8928	1
KTN1	11.0909	rs10083493	8.06e-06	0.503846	0.496146	Dura	0.25605	none	0.1	2		NA
SLC39A8	10.872	rs151388	0.00144378	0.000653904	0.997902	Both	0.327818	none	0.4	2		NA
VAPA	10.6099	rs627262	1.15e-05	0.172163	0.827825	Both	0.867868	none	0.8	3		NA
SOS1	10.4684	rs1059313	0.000138164	0.00589169	0.99397	Both	NA	none	1	1		NA
AAGAB	10.4308	rs15974	0.0513989	7.43e-05	0.948527	Both	0.370661	none	0.6	1	rs15974	1
USMG5	10.2171	rs11191683	2.38e-05	0.150296	0.84968	Both	0.290402	none	0.4	1		NA
DPYSL4	10.0467	rs4880341	0.000178357	0.00849279	0.991329	Both	0.776423	none	1e-08	1		NA
TACSTD2	9.97564	rs41313363	0.800618	3.45e-06	0.199378	Blood	0.683861	none	1e-10	1	rs4912331	7.2314e-05
C4BPA	9.86982	rs3813948	0.712988	5.72e-06	0.287006	Blood	1	none	4e-17	1		NA
HMBOX1	9.72868	rs10088428	0.0010644	0.00174715	0.997188	Both	0.083191	none	0.7	1		NA
TMEM107	9.24352	rs4792267	0.000906656	0.00806336	0.99103	Both	1	none	0.9	2		NA
HLA-DQA1	8.99863	rs41269945	0.000618287	0.00255068	0.996831	Both	NA	none	0.0007	1		NA
EEF1G	8.85081	rs11231141	0.00012743	0.181932	0.817941	Both	0.549069	none	NA	1	rs1061093	1
GSTM3	8.8447	rs4970777	0.00315343	0.00160247	0.995244	Both	0.923063	none	6e-13	1		NA
PILRB	8.3591	7-99938205	0.00039387	0.0983935	0.901213	Both	0.085809	none	NA	4		NA
ZHX2	8.28116	rs3802266	0.000448603	0.0205501	0.979001	Both	0.936239	none	1	2		NA
CPNE1	8.13122	20-34199977	0.0010783	0.0306575	0.968264	Both	0.884851	none	NA	4		NA
TRAPPC4	8.10055	rs11006	0.000871109	0.0168659	0.982263	Both	0.510259	none	0.2	1		NA
NSFL1C	8.05815	rs6079133	0.00163779	0.0110954	0.987267	Both	0.296292	none	0.9	2		NA
CARD8	8.05237	rs4802441	0.00427223	0.00220174	0.993526	Both	0.128082	none	0.4	1		NA
INPP5E	7.98644	rs10781538	0.000979754	0.0111473	0.987873	Both	NA	none	0.5	1		NA
TRIM4	7.93663	rs503115	0.00626069	0.00504568	0.988694	Both	NA	none	0.0003	2		NA
CPEB4	7.93371	rs3860770	0.00265466	0.0169753	0.98037	Both	0.920136	none	NA	1		NA
AZIN1	7.80591	rs2513922	0.000572344	0.121444	0.877983	Both	0.684325	none	0.1	3		NA
NUDT2	7.3887	rs4008744	0.00152352	0.0617072	0.936769	Both	0.315002	none	0.02	2		NA
RPS20	7.37824	rs16920313	8.3e-05	0.536913	0.463004	Dura	0.272415	none	0.2	1		NA
CCDC23	7.37817	rs61775636	0.00616039	0.00676248	0.987077	Both	0.86154	none	0.0001	1		NA
USP36	7.1496	rs3744801	0.00115206	0.0553829	0.943465	Both	0.211523	none	NA	1		NA
MGC57346	7.14696	rs117371853	0.00074783	0.391331	0.607921	Both	0.437892	none	NA	2		NA
MRPL21	6.8108	rs544370	0.000113475	0.490833	0.509054	Both	0.725706	none	0.0002	3		NA
ATHL1	6.61993	rs2242565	0.0110116	0.00317495	0.985813	Both	0.858577	none	0.5	1		NA
WBSCR27	6.61716	rs13241921	0.00139667	0.202775	0.795829	Both	0.931565	none	NA	1		NA
LACTB2	6.53484	rs13281844	0.00109465	0.198164	0.800741	Both	0.626303	none	0.5	1		NA
HSD17B12	6.50055	rs10838158	0.000895403	0.226703	0.772402	Both	0.971098	none	0.0003	2		NA
ODF2L	6.47183	rs272497	0.00114592	0.117245	0.881609	Both	0.476479	none	0.7	3	rs1182098	1
HLA-DRB6	6.45079	6-32517031	0.00999914	0.00354628	0.986455	Both	NA	none	NA	2	rs78166714 rs2854272	0.00957848
RPL36AL	6.42667	rs1952013	0.000202354	0.598651	0.401147	Dura	0.207785	none	0.9	2		NA
ZNF266	6.33327	rs62104842	0.0025609	0.0572265	0.940213	Both	0.519646	none	0.0008	3		NA
DDX11	6.09513	rs2536707	0.000856077	0.430429	0.568715	Both	NA	none	2e-14	4	rs56223771	0.00589226
ZFP14	6.07283	rs58395495	0.0201922	0.00477458	0.975033	Both	0.535982	none	0.03	1		NA
GBP3	6.05666	rs12140979	0.000365875	0.412509	0.587125	Both	0.853363	none	0.005	1		NA
LPCAT2	6.0415	rs883180	0.0168898	0.0048375	0.978273	Both	0.909646	none	0.7	1		NA
CLEC2B	6.00597	rs33871	0.0015885	0.134093	0.864319	Both	0.090438	CTD-NEG	0.9	1		NA
WDR48	5.95639	rs2056613	0.00465955	0.0207589	0.974582	Both	0.6464	none	0.4	1		NA
RABEP1	5.92565	rs6502860	0.00291125	0.0689515	0.928137	Both	0.707876	none	NA	1		NA
LRRC58	5.86699	rs1716856	0.00490666	0.0630441	0.932049	Both	0.168846	none	0.2	2	rs6770719	0.00849999
ZNF124	5.83572	rs4925701	0.0030292	0.028185	0.968786	Both	0.965704	none	0.009	2	rs3767857	0.238889
CEP192	5.83121	rs12955780	0.00163083	0.283138	0.715231	Both	0.306684	none	NA	2		NA
CBS	5.82981	rs706209	0.00221706	0.0381387	0.959644	Both	NA	none	NA	1		NA
BTN3A2	5.72784	rs2072806	0.0411276	0.00542769	0.953445	Both	0.679527	none	2e-07	2		NA
CLEC12A	5.63736	rs7313235	0.0348194	0.00298064	0.9622	Both	0.452995	CTD-NEG	9e-16	4		NA
SPRED2	5.62239	rs268128	0.000118821	0.758862	0.241019	Dura	NA	none	NA	1		NA
CBLN3	5.59283	rs7143804	0.00962553	0.00994354	0.980431	Both	0.238811	none	2e-05	1		NA
WDR6	5.55603	rs4521268	0.000404373	0.579291	0.420305	Dura	0.068662	none	0.001	1		NA
TOMM5	5.53428	rs12000408	0.00116246	0.228016	0.770822	Both	0.587288	none	0.6	1		NA
CWF19L1	5.47318	rs35614792	0.00282328	0.176763	0.820414	Both	0.718295	none	0.5	1		NA
TMEM128	5.40203	rs2920244	0.00189278	0.144615	0.853493	Both	0.856158	none	0.4	2		NA
MED4	5.37341	rs61974563	0.0024224	0.150776	0.846801	Both	0.01251	none	0.03	1		NA
DNLZ	5.35453	rs78298678	0.0130755	0.0206086	0.966316	Both	NA	none	NA	1		NA
SNAP29	5.35317	rs5761335	0.0362408	0.00635766	0.957402	Both	0.349575	none	0.3	1	rs114363692	0.0146886
NAPRT1	5.15829	rs1809148	0.210785	0.00109516	0.78812	Both	0.706361	none	0.04	1	rs62522226 rs7835377	0.00288938
NFXL1	5.15444	rs10028155	0.276666	0.00160005	0.721734	Both	0.520463	none	6e-13	1		NA
SLC22A16	5.0014	rs6920997	0.106118	0.0020331	0.891849	Both	0.378794	none	7e-09	1		NA
MAP3K2	5.00121	rs28807127	0.0122007	0.0470153	0.940784	Both	0.203494	none	0.09	2		NA
MYOM2	4.98039	rs73657731	0.0960806	0.00680993	0.897109	Both	0.407626	none	4e-13	1	rs73657735	1
ATP13A1	4.96873	rs56408111	0.00223454	0.19969	0.798076	Both	0.333927	none	0.3	1		NA
ENOSF1	4.94946	rs11081272	0.00269024	0.153328	0.843982	Both	NA	none	0.06	1		NA
ABHD12	4.93502	rs2258719	0.0028506	0.368851	0.628298	Both	0.627918	none	0.4	3		NA
RNF181	4.85166	rs3755009	0.012325	0.0155649	0.97211	Both	0.428154	none	0.3	1	rs7570361	0.00170318
PPIL3	4.81953	rs3888610	0.00181247	0.534031	0.464156	Dura	0.016496	none	NA	4		NA
SPSB2	4.81546	rs2071058	0.0101754	0.0766256	0.913199	Both	0.18247	none	0.0003	1		NA
WDR41	4.76381	rs335632	0.00469375	0.0950367	0.90027	Both	0.696551	none	0.1	1	rs4704423 rs4704424	5.91296e-06
PIGP	4.74698	rs10470176	0.00193531	0.54822	0.449845	Dura	0.043559	none	0.03	2		NA
ZNF287	4.70181	rs6502509	0.0013651	0.603062	0.395573	Dura	NA	CTD-NEG	0.7	1		NA
SLC41A3	4.43599	rs4077563	0.00169736	0.526826	0.471477	Dura	0.484971	none	0.2	3		NA
RPL22L1	4.41968	rs34587559	0.00781492	0.0884563	0.903729	Both	0.665327	none	0.03	1		NA
TFG	4.36506	rs7642041	0.0346923	0.0129313	0.952376	Both	0.553825	none	0.6	3	rs7297	0.740542
PEX6	4.34822	rs2395943	0.0179855	0.0235954	0.958419	Both	0.012206	none	7e-08	1		NA
NSA2	4.31986	5-74002514	0.000847495	0.741925	0.257227	Dura	0.630251	none	NA	1		NA
AHSA2	4.31665	rs33998984	0.0110041	0.123379	0.865617	Both	0.05915	none	3e-05	1		NA
TUBB2A	4.28863	rs9392465	0.551471	0.00117928	0.44735	Blood	0.466148	none	5e-20	1		NA
RRM2B	4.21075	rs2387995	0.0213795	0.0495465	0.929074	Both	0.05895	none	0.3	2		NA
STAT6	4.15425	rs841718	0.00124379	0.650405	0.348351	Dura	0.255276	none	1	1		NA
LOC728554	4.12398	rs62399486	0.0471543	0.0172278	0.935618	Both	NA	none	NA	3		NA
ANKDD1A	4.08656	rs4238397	0.772852	0.00130453	0.225843	Blood	0.26285	none	0.0009	1		NA
QDPR	4.05037	rs28382333	0.0340325	0.0169648	0.949003	Both	0.658111	none	7e-05	1		NA
NANP	4.02086	rs6076358	0.0119618	0.0901079	0.89793	Both	0.591185	none	0.03	2		NA
EIF5A	3.96997	rs7503161	0.00391371	0.477242	0.518844	Both	NA	none	0.7	1		NA
FAM174A	3.9655	rs173552	0.00265245	0.458614	0.538734	Both	0.469389	none	0.9	2		NA
TFCP2	3.95158	rs3759406	0.0331755	0.016003	0.950821	Both	0.62391	none	0.4	1		NA
SNORD89	3.93129	rs12993457	0.00209245	0.635585	0.362322	Dura	NA	none	0.0001	1		NA
ZNF85	3.8835	rs11668779	0.00337104	0.547321	0.449308	Dura	0.777963	none	0.2	1		NA
VSTM1	3.86091	rs10416946	0.181506	0.00819263	0.810301	Both	0.747388	none	0.003	1		NA
KCTD10	3.82146	rs4766601	0.00955234	0.0475011	0.942947	Both	0.231511	none	NA	1		NA
STYXL1	3.8195	rs8509	0.0170995	0.0945085	0.888392	Both	0.73007	none	0.008	1	rs8565	0.224271
MAN2C1	3.7878	rs7166737	0.0123693	0.243144	0.744487	Both	0.29315	none	0.0001	1		NA
ZRANB1	3.76131	rs4962717	0.0749545	0.0144116	0.910634	Both	0.090552	none	0.6	1		NA
SFXN4	3.72573	rs10749291	0.00114127	0.661491	0.337368	Dura	0.049773	none	0.005	3		NA
NAPSB	3.70084	rs60182980	0.039863	0.0395879	0.920549	Both	NA	none	8e-16	2	rs12462907	0.00368533
CHST13	3.69221	rs10934779	0.138501	0.00936959	0.852129	Both	0.621518	none	9e-09	1		NA
ERP27	3.69069	rs4272830	0.06669	0.0280746	0.905235	Both	0.317005	none	0.5	1		NA
NME7	3.66213	rs3766057	0.00812421	0.217211	0.774665	Both	0.934565	none	0.9	2		NA
AKAP10	3.66117	rs1638526	0.388364	0.0076372	0.603999	Both	0.966582	CTD-NEG	0.1	1		NA
POLR2J	3.65721	rs11770671	0.0302786	0.0614744	0.908247	Both	0.607886	none	0.9	1		NA
TRIP10	3.63502	rs1054060	0.00236961	0.436781	0.560849	Both	0.489529	none	0.2	1		NA
ENC1	3.62039	rs10071779	0.392013	0.00484281	0.603144	Both	0.343565	none	7e-08	1		NA
TEKT3	3.58648	rs230963	0.00157306	0.704422	0.294005	Dura	0.17502	none	0.8	1		NA
UROD	3.57223	rs12724852	0.0175346	0.141411	0.841054	Both	0.269107	none	0.5	1	rs6429548	0.168699
RPL23AP7	3.54583	rs111491602	0.0601978	0.0295576	0.910245	Both	NA	none	NA	2		NA
NKX3-1	3.53329	rs2137305	0.72028	0.00361523	0.276105	Blood	0.345522	none	0.07	1		NA
TAPBPL	3.46901	rs2072378	0.0119262	0.156282	0.831792	Both	0.216761	none	0.2	1		NA
GPATCH4	3.4238	rs60322795	0.00661406	0.268903	0.724483	Both	0.806567	none	0.04	3	rs3795732 rs4661047	0.146194
PSORS1C3	3.42032	rs1265048	0.0112139	0.0519325	0.936854	Both	0.829468	none	0.4	1		NA
GRINA	3.39853	rs11775818	0.00818476	0.55272	0.439096	Dura	NA	none	0.4	2	rs9100	1
SPCS1	3.38842	rs1042779	0.284419	0.0051965	0.710385	Both	0.479268	none	0.0005	1		NA
TSTD1	3.35102	rs10908820	0.0177475	0.24616	0.736093	Both	NA	none	0.1	2		NA
ATP6AP1L	3.34794	rs61312472	0.0777038	0.0365516	0.885745	Both	0.945192	none	0.3	1		NA
DGKQ	3.33959	rs13101828	0.413507	0.00401059	0.582483	Both	0.520912	none	6e-05	1		NA
WAC	3.33595	rs332183	0.0500068	0.0328345	0.917159	Both	0.742486	none	0.1	3		NA
THG1L	3.31805	rs10036609	0.0178188	0.130964	0.851217	Both	0.119867	none	0.7	1	rs7703135	0.0299881
NOP10	3.28902	rs73374490	0.0129849	0.256078	0.730938	Both	0.602372	none	0.7	2	rs3063	0.914649
FLJ20021	3.28884	rs293214	0.0410126	0.0544961	0.904491	Both	0.196173	none	NA	1		NA
MTRR	3.25372	rs162037	0.0284501	0.0665655	0.904984	Both	0.643651	none	0.8	3		NA
FAM149A	3.2502	rs11725687	0.00544429	0.579734	0.414821	Dura	0.753278	none	0.005	1		NA
SEMA4G	3.19828	rs67692077	0.0215852	0.163607	0.814808	Both	0.56899	none	0.8	2		NA
ANAPC13	3.15976	rs2241556	0.0206084	0.225765	0.753627	Both	NA	none	0.01	1		NA
BRWD1	3.15129	rs7281463	0.023021	0.0755349	0.901444	Both	0.14253	none	0.3	5		NA
KLHL9	3.06996	rs77895351	0.0138357	0.0864351	0.899729	Both	NA	CTD-POS	NA	1	rs77895351	1
GNB1L	3.04573	rs3788304	0.00685146	0.235686	0.757463	Both	NA	none	0.6	1		NA
ACTA2	3.02577	rs1324551	0.575386	0.00681177	0.417802	Blood	0.267795	none	7e-05	1		NA
SF1	3.00046	rs693235	0.0125275	0.35736	0.630112	Both	0.789369	none	0.4	3		NA
CLEC4C	2.95493	rs12310416	0.617062	0.00220511	0.380733	Blood	0.364302	CTD-NEG	2e-23	2		NA
CD96	2.922	rs77319845	0.469484	0.00667889	0.523837	Both	NA	none	NA	2		NA
AS3MT	2.91184	rs12219246	0.0148544	0.29618	0.688966	Both	0.264274	none	0.02	1		NA
TMEM176A	2.91086	rs4725943	0.697627	0.00553476	0.296838	Blood	0.949657	none	5e-19	1		NA
CACNA2D4	2.90496	rs10848565	0.0666722	0.0574667	0.875861	Both	0.489089	none	0.4	2		NA
DHX36	2.88341	rs357504	0.0090358	0.67964	0.311325	Dura	1	none	0.2	2		NA
SMC6	2.86963	rs2710673	0.00743842	0.322065	0.670497	Both	0.930434	none	0.4	1		NA
VASH1	2.85067	rs2216091	0.637914	0.00500577	0.35708	Blood	0.482675	none	5e-09	1		NA
CCDC84	2.80499	rs4938621	0.0328419	0.194548	0.77261	Both	0.510259	none	0.03	1		NA
FGD2	2.79924	rs831481	0.165237	0.0242421	0.81052	Both	0.66438	none	0.8	2		NA
GAPT	2.78285	rs7704785	0.028296	0.140832	0.830872	Both	0.551713	none	0.01	2		NA
CSTB	2.72296	rs1573335	0.0449028	0.113211	0.841886	Both	0.416962	none	0.2	1		NA
NPHP3	2.69886	rs747328	0.0251143	0.231508	0.743378	Both	0.81156	none	0.02	1		NA
CCDC58	2.69212	rs11920570	0.011185	0.38501	0.603805	Both	0.986269	none	NA	1		NA
CAMKK2	2.69081	rs3794207	0.00542546	0.373271	0.621303	Both	0.584303	none	0.9	2		NA
ERMAP	2.6829	rs9960	0.0275832	0.0904327	0.881984	Both	0.565727	none	0.5	2		NA
AMFR	2.65016	rs111869365	0.0521261	0.0699055	0.877968	Both	NA	none	0.7	2		NA
CRIPT	2.63861	rs6544907	0.00551136	0.426381	0.568107	Both	0.110166	none	0.9	1		NA
FOXRED1	2.63672	rs595760	0.00205314	0.743862	0.254085	Dura	0.451786	none	0.02	1		NA
SSPO	2.61428	rs6958235	0.00655192	0.409587	0.583861	Both	0.754885	none	0.3	1		NA
ITPRIPL2	2.56436	rs3743955	0.0369965	0.0791953	0.883808	Both	0.496917	none	NA	1		NA
INTS6	2.5546	rs9535652	0.240488	0.0395383	0.719973	Both	0.47458	none	0.4	2		NA
TRMT12	2.524	rs7001480	0.695792	0.00613948	0.298069	Blood	0.085492	none	NA	1		NA
CAT	2.50924	rs12292102	0.0202618	0.316298	0.663441	Both	0.558559	none	0.5	2		NA
ZFP90	2.50779	rs1170439	0.209893	0.062008	0.728099	Both	0.674443	none	0.03	1		NA
RBMS2	2.47658	rs2256341	0.0130279	0.355369	0.631603	Both	0.68917	none	1	1		NA
RNF167	2.47232	rs452825	0.0210494	0.141304	0.837647	Both	NA	none	0.003	1		NA
KLHDC10	2.4614	rs7806020	0.0587059	0.135204	0.80609	Both	NA	none	0.7	2	rs12533528	0.0261583
HOXB2	2.43385	rs1042815	0.171603	0.0164512	0.811946	Both	0.021173	none	0.002	1		NA
CLECL1	2.41499	rs10844622	0.00649551	0.590793	0.402711	Dura	0.540836	CTD-NEG	0.5	1		NA
CRYZ	2.39879	rs10890142	0.0515003	0.0656585	0.882841	Both	0.927882	none	0.01	1		NA
NSUN2	2.39539	rs6887702	0.0133561	0.419865	0.566779	Both	0.459105	none	0.1	1		NA
NICN1	2.37779	rs6796147	0.0138783	0.587875	0.398247	Dura	NA	none	0.3	1		NA
FAHD1	2.35514	rs8046750	0.0311963	0.289614	0.67919	Both	0.074777	none	0.9	4		NA
SCYL3	2.34438	rs74122419	0.703517	0.00628888	0.290194	Blood	0.587594	none	0.7	3	rs55722501 rs61809580	0.00656923
RASEF	2.32226	rs10780564	0.00709602	0.688694	0.30421	Dura	NA	CTD-POS	0.7	1		NA
PIGM	2.307	rs2820556	0.110141	0.0324617	0.857397	Both	0.732199	none	0.01	1		NA
PNN	2.30153	rs10141243	0.273113	0.0251251	0.701762	Both	NA	none	0.4	1	rs2249395	0.0321174
ADHFE1	2.24154	rs2719008	0.0292441	0.275007	0.695748	Both	0.087153	none	0.02	2		NA
DCTN5	2.22006	rs26763	0.73648	0.00642292	0.257097	Blood	0.775468	none	0.005	1		NA
SYS1	2.17144	rs6032142	0.0364364	0.293961	0.669602	Both	0.564061	none	0.3	1		NA
TUFM	2.1553	rs7185232	0.066996	0.171138	0.761866	Both	0.066082	none	NA	1		NA
PEX5	2.14953	rs9739801	0.00517581	0.757631	0.237193	Dura	0.395553	none	NA	1		NA
LCLAT1	2.13128	rs72853154	0.381747	0.0289165	0.589336	Both	0.033529	none	0.4	4	rs866680	0.0705677
ENTPD4	2.11463	rs10866826	0.0684924	0.106743	0.824764	Both	0.945825	none	0.1	1		NA
PAM	2.10971	rs460586	0.745505	0.0105318	0.243963	Blood	0.52218	none	0.005	1		NA
DNAJC15	2.10502	rs17553284	0.03771	0.248697	0.713593	Both	0.955579	none	0.001	1		NA
RSPH3	2.10055	rs4486049	0.0586834	0.291433	0.649884	Both	0.885478	none	0.01	1		NA
MRPL20	2.09753	rs111421264	0.0836345	0.259657	0.656708	Both	NA	none	0.3	2		NA
WDR60	2.08448	rs1203184	0.00864923	0.707748	0.283602	Dura	0.358731	none	1	1		NA
VRK3	2.06007	rs55726393	0.0300063	0.524089	0.445904	Dura	0.838862	none	0.1	3	rs1654668	0.0260067
UBAP2L	2.0549	rs60633748	0.00573492	0.755112	0.239153	Dura	0.289353	none	0.7	1	rs1572534	0.00396848
RBPMS2	2.00131	rs12443169	0.729146	0.00577759	0.265076	Blood	0.608657	none	0.0001	1		NA
SHMT1	1.98459	rs28880370	0.0459253	0.219684	0.734391	Both	0.053665	CTD-NEG	NA	3		NA
DUS3L	1.95929	rs2436487	0.0424947	0.241536	0.71597	Both	0.109232	none	0.07	1		NA
KRTAP7-1	1.94971	rs8132657	0.182954	0.0791617	0.737884	Both	NA	none	NA	1		NA
CEBPD	1.91343	rs28407704	0.203269	0.0890445	0.707687	Both	NA	none	NA	1		NA
GSTT2	1.88211	rs5751764	0.0109165	0.747635	0.241448	Dura	NA	none	0.03	2		NA
BARD1	1.87132	rs34732883	0.0171942	0.385238	0.597568	Both	0.235751	none	0.2	1		NA
SAC3D1	1.84047	rs10792455	0.0860403	0.151249	0.762711	Both	0.786941	none	0.5	1		NA
DOHH	1.82708	rs10126	0.00716127	0.754545	0.238294	Dura	0.701739	none	0.5	1		NA
CHI3L1	1.82056	rs35405821	0.135163	0.0704914	0.794346	Both	0.639666	none	0.03	2		NA
DDT	1.80947	rs5751764	0.0485475	0.227964	0.723488	Both	NA	none	0.1	1		NA
DDTL	1.77754	rs5751768	0.0889408	0.101341	0.809718	Both	NA	none	0.1	1		NA
RBL2	1.7434	rs8057808	0.712106	0.0217119	0.266183	Blood	NA	none	0.3	1		NA
NARG2	1.71141	rs17270146	0.131673	0.0947151	0.773612	Both	0.231342	none	0.4	3		NA
DGKI	1.70534	rs4728409	0.287766	0.0825562	0.629677	Both	0.665343	none	0.2	1		NA
PSMB9	1.70054	rs17587	0.0486404	0.0929173	0.858442	Both	0.597211	none	0.01	2	rs17587	1
CCT8	1.69503	rs73192136	0.0366529	0.326821	0.636527	Both	0.32196	none	0.2	1		NA
STEAP4	1.65873	rs76354035	0.329364	0.186082	0.484554	Both	0.440884	none	0.9	1		NA
MRVI1	1.62879	rs11042883	0.0953549	0.102187	0.802458	Both	0.715936	none	0.4	2		NA
OPTN	1.62777	rs17512962	0.0853531	0.115598	0.799049	Both	0.821049	none	0.5	1		NA
SUPT3H	1.61038	rs1293457	0.166625	0.0799592	0.753416	Both	0.911047	none	0.8	2		NA
MICB	1.51974	rs2534685	0.0126606	0.665887	0.321452	Dura	0.912065	none	0.8	1		NA
ESPNL	1.51311	rs77438791	0.00734419	0.754209	0.238446	Dura	0.533979	none	0.3	1		NA
WDYHV1	1.50494	rs3779988	0.0344323	0.260773	0.704795	Both	0.347091	none	1e-05	2		NA
HPX	1.45758	rs10839575	0.0359764	0.479071	0.484953	Both	0.331961	none	0.9	1		NA
EIF6	1.39424	rs8122819	0.0172896	0.621223	0.361487	Dura	0.317772	none	0.9	2		NA
CPA5	1.29442	rs17164847	0.730549	0.0202174	0.249233	Blood	0.237883	none	7e-20	1		NA
SLC25A24	1.2791	rs3905234	0.0332721	0.711247	0.255481	Dura	0.585989	none	0.1	3		NA
FAM167A	1.23546	rs998683	0.728091	0.0129677	0.258942	Blood	0.604825	none	1e-05	1		NA
RPF2	1.10036	rs1044388	0.0212213	0.717839	0.260939	Dura	0.384692	none	0.9	1		NA
CYP4F8	1.02866	rs4808331	0.722641	0.0269627	0.250396	Blood	0.414765	none	0.9	1		NA

## Sheet: Headers
The tab 'eQTL_SigGeneTable' gives details for all genes with FDR<0.01 based on permutation testing. A description of each column header is given below:
Gene	RefGene ID
Mean log BF	Mean log Bayes factor for that gene, based on the eQTLbma model
Max SNP	The SNP with maximal association to that gene (the SNP with the largest Bayes factor)
Prob.Blood	Probability that the given gene-SNP pair is active in blood only
Prob.Dura	Probability that the given gene-SNP pair is active in dura only
Prob.Both	Probability that the given gene-SNP pair is active in both tissues
Classification	Whether the eQTL is predicted to be active in blood only, dura only, or both tissues (based on above probabilities)
Fbat p-value	Family-based association test p-value, for association with CMI, for the given SNP
Linkage region	If the given SNP falls into a previously itentified linkage region based on stratified analyses (CTD-POS: families with a history of connective tissues disorders, or CTD-NEG: families with no history of connective tissue disorders.
GTEx blood p-value	P-value for the given gene-SNP pair in the gTEX database for blood, if available
Num Probes	Number of probes that map to the given gene
SNPs in Probes	SNPs that are present in the probes that map to the given gene, if any (these SNPs may affect hybridization).
R^2 with Max SNP	The R^2 value between the Max SNP and the SNP in probe, if applicable. If more than one SNP are within the probes for a gene, the maximum R^2 value is shown.
The tab 'Multi-probe genes' gives further information for each gene with multiple probes. The mean correlation in expression between probes is given for blood and dura, as well as the following information for each probe:
IlluminaID	Illumina ID for the probe
st. dev., dura	Standard deviation of dura expression for the given probe
R^2 with Max SNP, dura	R^2 between probe dura expression and the maximally associated SNP (given in the tab eQTL_SigGeneTable)
st. dev., blood	Standard deviation of blood expression for the given probe
R^2 with Max SNP, blood	R^2 between probe blood expression and the maximally associated SNP (given in the tab eQTL_SigGeneTable)

## Sheet: Multi-probe Genes
			IlluminaID	st. dev., dura	R^2 with Max SNP, dura	st. dev., blood	R^2 with Max SNP, blood
Gene:	RPS26		ILMN_1755664	0.0733659	0.108937	0.0922342	0.0478774
Mean probe correlation, dura:	0.368766		ILMN_2209027	0.784097	0.889719	0.968277	0.811147
Mean probe correlation, blood:	0.267008
Gene:	MFF		ILMN_2198408	0.803073	0.925434	0.564178	0.851271
Mean probe correlation, dura:	0.304588		ILMN_1680171	0.144143	0.131759	0.24194	0.0560428
Mean probe correlation, blood:	0.423635
Gene:	XYLT1		ILMN_1830462	0.63722	0.772489	0.469775	0.825745
Mean probe correlation, dura:	0.33867		ILMN_1653578	0.0711672	0.0724526	0.0762136	0.00200418
Mean probe correlation, blood:	-0.0342833
Gene:	SNHG8		ILMN_3309349	0.975567	0.915165	0.578219	0.674564
Mean probe correlation, dura:	-0.130947		ILMN_2050921	0.0726508	0.0683277	0.0662106	0.00883167
Mean probe correlation, blood:	0.0670004		ILMN_1815658	0.0937272	0.00296057	0.124463	0.00744037
Gene:	ALG11		ILMN_1660856	0.145063	0.0649033	0.135944	0.00629166
Mean probe correlation, dura:	-0.225873		ILMN_2120982	0.701727	0.912301	0.413778	0.855165
Mean probe correlation, blood:	0.137599
Gene:	VAV3		ILMN_2290068	0.0902422	2.79097e-06	0.134989	0.0431369
Mean probe correlation, dura:	0.123422		ILMN_1657679	0.115638	0.0269819	0.208041	0.000332278
Mean probe correlation, blood:	0.0331541		ILMN_2399463	0.430845	0.844514	0.810755	0.906978
Gene:	PRKAR1A		ILMN_1738632	0.169504	0.0177595	0.315227	0.0181744
Mean probe correlation, dura:	0.136894		ILMN_2277077	0.0766616	0.0314917	0.0781771	0.00814658
Mean probe correlation, blood:	-0.010842		ILMN_2389590	1.26175	0.783553	1.12218	0.818928
Gene:	IRF5		ILMN_2312606	0.165911	0.332061	0.394339	0.769469
Mean probe correlation, dura:	0.63918		ILMN_1670576	0.114904	0.334463	0.197454	0.592802
Mean probe correlation, blood:	0.831274
Gene:	RPL14		ILMN_1726460	0.287984	0.0124169	0.442105	0.0203838
Mean probe correlation, dura:	0.291587		ILMN_2404850	0.72351	0.817223	0.940332	0.832311
Mean probe correlation, blood:	0.345352
Gene:	XRN2		ILMN_2196479	0.314489	0.881747	0.307972	0.81864
Mean probe correlation, dura:	-0.169626		ILMN_1727617	0.147512	0.0167922	0.199147	0.00880635
Mean probe correlation, blood:	-0.0794326
Gene:	HLA-H		ILMN_1666078	0.684631	0.65594	1.10742	0.74762
Mean probe correlation, dura:	0.539639		ILMN_2130441	0.373839	0.111593	0.475898	0.237333
Mean probe correlation, blood:	0.599125
Gene:	KTN1		ILMN_2339202	0.445011	0.829905	0.500386	0.21785
Mean probe correlation, dura:	-0.0375792		ILMN_1740523	0.107916	0.000739401	0.144147	0.000150526
Mean probe correlation, blood:	0.607089
Gene:	SLC39A8		ILMN_2233539	0.372658	0.847187	0.386296	0.784769
Mean probe correlation, dura:	0.251629		ILMN_1695316	0.171349	9.71041e-06	0.159726	0.025904
Mean probe correlation, blood:	0.42284
Gene:	VAPA		ILMN_1779410	0.15898	0.134445	0.186815	0.00267541
Mean probe correlation, dura:	0.0959129		ILMN_2405190	0.319897	0.853444	0.228539	0.647221
Mean probe correlation, blood:	0.270171		ILMN_1690822	0.0989169	0.000127525	0.0850608	0.017036
Gene:	TMEM107		ILMN_2413330	0.137716	0.3954	0.0865285	0.154607
Mean probe correlation, dura:	0.527029		ILMN_2413331	0.251438	0.625946	0.544663	0.543144
Mean probe correlation, blood:	0.313491
Gene:	PILRB		ILMN_1807712	0.149525	0.319419	0.119659	0.0478189
Mean probe correlation, dura:	0.528081		ILMN_1768754	0.383666	0.585029	0.366215	0.30486
Mean probe correlation, blood:	0.420629		ILMN_1723984	0.129299	0.541605	0.132566	0.319896
			ILMN_1685534	0.117936	0.250245	0.138003	0.123048
Gene:	ZHX2		ILMN_2184966	0.396564	0.752112	0.493225	0.624983
Mean probe correlation, dura:	0.449577		ILMN_1792951	0.133271	0.0535624	0.256728	0.0613784
Mean probe correlation, blood:	0.519422
Gene:	CPNE1		ILMN_2276002	0.121187	0.00520932	0.102137	0.117571
Mean probe correlation, dura:	0.0956588		ILMN_2276000	0.0948349	0.0340173	0.0875771	0.0460436
Mean probe correlation, blood:	0.239907		ILMN_1670841	0.210699	0.592182	0.313059	0.395926
			ILMN_2307025	0.200929	0.46276	0.310909	0.266579
Gene:	NSFL1C		ILMN_1657624	0.197601	0.503247	0.270162	0.415784
Mean probe correlation, dura:	0.595025		ILMN_2366719	0.175509	0.385564	0.288533	0.472414
Mean probe correlation, blood:	0.835861
Gene:	TRIM4		ILMN_2323385	0.284699	0.77308	0.260652	0.351863
Mean probe correlation, dura:	-0.0508287		ILMN_1792265	0.147143	0.00451112	0.145368	0.0992589
Mean probe correlation, blood:	-0.152786
Gene:	AZIN1		ILMN_1656682	0.191104	0.00129377	0.247363	0.0172364
Mean probe correlation, dura:	-0.00791071		ILMN_1704550	0.142548	0.0652277	0.0952035	0.0866899
Mean probe correlation, blood:	0.112558		ILMN_2327994	0.607004	0.871086	0.28323	0.689456
Gene:	NUDT2		ILMN_2349444	0.208654	0.339824	0.235615	0.323538
Mean probe correlation, dura:	0.863527		ILMN_1778347	0.311011	0.544767	0.373505	0.330883
Mean probe correlation, blood:	0.817913
Gene:	MGC57346		ILMN_1784428	0.270762	0.714926	0.243585	0.249718
Mean probe correlation, dura:	0.246262		ILMN_1747315	0.0899621	0.0476732	0.119271	0.0122252
Mean probe correlation, blood:	0.120758
Gene:	MRPL21		ILMN_2348050	0.264851	0.665517	0.326304	0.164433
Mean probe correlation, dura:	0.467809		ILMN_1654250	0.0854452	0.148333	0.0931543	0.00656499
Mean probe correlation, blood:	0.322144		ILMN_1744835	0.298297	0.627001	0.358615	0.123007
Gene:	HSD17B12		ILMN_1702168	0.333118	0.541598	0.238982	0.359776
Mean probe correlation, dura:	0.739892		ILMN_2094106	0.203536	0.544002	0.186564	0.087886
Mean probe correlation, blood:	0.573109
Gene:	ODF2L		ILMN_2325028	0.269551	0.837029	0.150986	0.429863
Mean probe correlation, dura:	-0.082888		ILMN_1800517	0.074109	0.0202318	0.0721234	0.000425783
Mean probe correlation, blood:	0.154221		ILMN_1702073	0.166291	0.0107458	0.152207	0.129994
Gene:	HLA-DRB6		ILMN_2066060	1.42184	0.472492	1.62992	0.5559
Mean probe correlation, dura:	0.425785		ILMN_2066066	0.559761	0.0395392	0.383953	0.0266558
Mean probe correlation, blood:	0.294308
Gene:	RPL36AL		ILMN_2189936	0.200582	0.520876	0.325566	0.0602559
Mean probe correlation, dura:	0.672635		ILMN_2189933	0.183669	0.603745	0.335249	0.0810675
Mean probe correlation, blood:	0.881554
Gene:	ZNF266		ILMN_1753782	0.269079	0.377757	0.320023	0.338169
Mean probe correlation, dura:	0.184403		ILMN_2396786	0.135417	0.187859	0.270289	0.103764
Mean probe correlation, blood:	0.197271		ILMN_2288740	0.0749847	0.0424711	0.145811	0.0920084
Gene:	DDX11		ILMN_2260120	0.0697346	0.0370981	0.153936	0.00207192
Mean probe correlation, dura:	-0.00891477		ILMN_1679413	0.113881	0.00465217	0.0967082	0.00200833
Mean probe correlation, blood:	-0.0822388		ILMN_2345908	0.165965	0.799809	0.172346	0.29929
			ILMN_1712513	0.0836772	0.0747332	0.0739776	0.0018384
Gene:	LRRC58		ILMN_3251467	0.333008	0.763588	0.275838	0.339931
Mean probe correlation, dura:	0.281614		ILMN_1652638	0.208412	0.0175554	0.148585	0.0532787
Mean probe correlation, blood:	0.473437
Gene:	ZNF124		ILMN_1686360	0.176907	0.346066	0.146524	0.124985
Mean probe correlation, dura:	0.724937		ILMN_2110084	0.183959	0.528237	0.15909	0.429479
Mean probe correlation, blood:	0.353447
Gene:	CEP192		ILMN_1797642	0.134862	0.00272278	0.0908785	0.00150535
Mean probe correlation, dura:	-0.153635		ILMN_1703754	0.237294	0.641393	0.260073	0.250147
Mean probe correlation, blood:	0.0861603
Gene:	BTN3A2		ILMN_1700067	0.214866	0.172413	0.270145	0.119997
Mean probe correlation, dura:	0.659779		ILMN_1676528	0.305297	0.372389	0.357345	0.517772
Mean probe correlation, blood:	0.350837
Gene:	CLEC12A		ILMN_2292178	0.269659	0.348945	0.768481	0.46279
Mean probe correlation, dura:	0.46413		ILMN_1663142	0.486398	0.319677	0.832875	0.566377
Mean probe correlation, blood:	0.83383		ILMN_2403228	0.208961	0.260893	0.677181	0.568837
			ILMN_1711453	0.0938777	0.115582	0.235259	0.48316
Gene:	TMEM128		ILMN_2194229	0.280542	0.644616	0.169733	0.187877
Mean probe correlation, dura:	0.214247		ILMN_1764261	0.112861	0.032411	0.0814799	0.0128857
Mean probe correlation, blood:	0.0219807
Gene:	MAP3K2		ILMN_1765122	0.235753	0.542127	0.379566	0.400136
Mean probe correlation, dura:	-0.281581		ILMN_1696265	0.10827	0.14651	0.104809	0.0223543
Mean probe correlation, blood:	-0.00540437
Gene:	ABHD12		ILMN_1745116	0.377282	0.730639	0.136473	0.300413
Mean probe correlation, dura:	0.582067		ILMN_2318685	0.248311	0.587366	0.0929364	0.0450915
Mean probe correlation, blood:	0.0621939		ILMN_2245305	0.17007	0.0697705	0.13105	0.00845681
Gene:	PPIL3		ILMN_1760040	0.100267	0.00633479	0.116528	0.000289689
Mean probe correlation, dura:	0.0671916		ILMN_2285490	0.145167	0.00767527	0.178447	0.0322621
Mean probe correlation, blood:	-0.024999		ILMN_1770020	0.417884	0.782999	0.566905	0.141216
			ILMN_2393060	0.113131	0.217375	0.0787922	0.0400677
Gene:	PIGP		ILMN_1774949	0.234226	0.381183	0.194529	0.0919842
Mean probe correlation, dura:	0.714573		ILMN_1764871	0.217577	0.537798	0.332312	0.0752015
Mean probe correlation, blood:	0.848021
Gene:	SLC41A3		ILMN_1739885	0.354468	0.524902	0.21477	0.0481502
Mean probe correlation, dura:	0.280525		ILMN_1808152	0.0682938	0.00388453	0.0811678	0.0722165
Mean probe correlation, blood:	0.221631		ILMN_2356111	0.371636	0.365536	0.236007	0.10643
Gene:	TFG		ILMN_1812474	0.179351	0.0176843	0.20377	0.00219446
Mean probe correlation, dura:	0.051013		ILMN_1779213	0.102145	7.21476e-05	0.0920652	0.000780049
Mean probe correlation, blood:	0.204131		ILMN_2341815	0.372083	0.56282	0.397113	0.686518
Gene:	RRM2B		ILMN_2170595	0.193167	0.459346	0.263118	0.478924
Mean probe correlation, dura:	0.235974		ILMN_1698231	0.132384	0.0443343	0.277283	0.106172
Mean probe correlation, blood:	0.53277
Gene:	LOC728554		ILMN_1813246	0.0930014	0.0999441	0.115485	0.115114
Mean probe correlation, dura:	0.172805		ILMN_1691949	0.289989	0.280321	0.410067	0.260682
Mean probe correlation, blood:	0.180882		ILMN_1688903	0.10557	0.0200118	0.101405	0.0184727
Gene:	NANP		ILMN_1667132	0.0852475	0.00582054	0.0989218	0.0749417
Mean probe correlation, dura:	0.0140698		ILMN_2064132	0.190442	0.537764	0.0828516	0.192917
Mean probe correlation, blood:	-0.0136385
Gene:	FAM174A		ILMN_1712577	0.182322	0.0763548	0.38351	0.05781
Mean probe correlation, dura:	0.333258		ILMN_2127722	0.278985	0.816304	0.169788	0.540633
Mean probe correlation, blood:	0.467181
Gene:	SFXN4		ILMN_2363361	0.151765	0.557751	0.176258	0.0309581
Mean probe correlation, dura:	0.215146		ILMN_1658437	0.233016	0.591311	0.172309	0.052951
Mean probe correlation, blood:	0.268722		ILMN_1770848	0.121696	9.82641e-06	0.10714	0.00133649
Gene:	NAPSB		ILMN_1723043	0.156749	0.125349	0.309514	0.326705
Mean probe correlation, dura:	0.570391		ILMN_2109416	0.479877	0.131094	0.444276	0.298034
Mean probe correlation, blood:	0.807339
Gene:	NME7		ILMN_2369286	0.188561	0.388857	0.102413	0.0669905
Mean probe correlation, dura:	0.461367		ILMN_1716583	0.29572	0.292222	0.194444	0.151246
Mean probe correlation, blood:	0.226555
Gene:	RPL23AP7		ILMN_2222750	0.201658	0.286859	0.300364	0.32665
Mean probe correlation, dura:	0.241355		ILMN_1750273	0.151014	0.226761	0.110545	0.0767327
Mean probe correlation, blood:	-0.0470256
Gene:	GPATCH4		ILMN_2281069	0.0881432	0.0428446	0.0803085	8.46086e-05
Mean probe correlation, dura:	0.12462		ILMN_2383305	0.164208	0.187033	0.14618	0.000655595
Mean probe correlation, blood:	0.216014		ILMN_2383306	0.160849	0.27433	0.151875	0.363898
Gene:	GRINA		ILMN_1796490	0.170918	3.09538e-05	0.614159	0.0193024
Mean probe correlation, dura:	0.321423		ILMN_2370872	0.307727	0.758119	0.610754	0.139589
Mean probe correlation, blood:	0.825289
Gene:	TSTD1		ILMN_3234456	0.123956	0.0522073	0.163307	0.0366981
Mean probe correlation, dura:	0.171172		ILMN_3197097	0.25327	0.448787	0.220981	0.161363
Mean probe correlation, blood:	0.244367
Gene:	WAC		ILMN_2323526	0.187764	0.00443191	0.208501	0.0395673
Mean probe correlation, dura:	0.167759		ILMN_1669727	0.112744	0.00585196	0.144458	5.81191e-05
Mean probe correlation, blood:	0.231429		ILMN_2374692	0.250336	0.668953	0.305456	0.62813
Gene:	NOP10		ILMN_3240247	0.169038	0.385872	0.434991	0.209905
Mean probe correlation, dura:	0.448314		ILMN_1815479	0.130079	0.274606	0.47504	0.0861097
Mean probe correlation, blood:	0.894073
Gene:	MTRR		ILMN_1702684	0.068005	0.013193	0.102032	0.000530814
Mean probe correlation, dura:	-0.110517		ILMN_2377977	0.130723	0.000358131	0.102711	0.171205
Mean probe correlation, blood:	0.103409		ILMN_1718932	0.221524	0.518024	0.318713	0.257592
Gene:	SEMA4G		ILMN_1676248	0.0769808	0.00180866	0.0951573	0.032205
Mean probe correlation, dura:	0.183757		ILMN_1678974	0.151794	0.558199	0.138164	0.298198
Mean probe correlation, blood:	-0.194845
Gene:	BRWD1		ILMN_2296011	0.0932066	3.37844e-05	0.107814	0.0353411
Mean probe correlation, dura:	0.043334		ILMN_1805111	0.0779875	0.0873351	0.106544	0.00785023
Mean probe correlation, blood:	0.115576		ILMN_1673518	0.178205	0.0637505	0.16704	0.000161303
			ILMN_1801866	0.273546	0.493825	0.362058	0.540351
			ILMN_1761915	0.119936	0.13154	0.128953	0.015791
Gene:	SF1		ILMN_1742808	0.114838	0.271211	0.194622	0.0632886
Mean probe correlation, dura:	0.0517532		ILMN_1776077	0.376955	0.535654	0.447722	0.193404
Mean probe correlation, blood:	0.536483		ILMN_1712560	0.110594	0.00579762	0.164991	0.00927956
Gene:	CLEC4C		ILMN_1682259	0.0818174	0.0446593	0.219267	0.43972
Mean probe correlation, dura:	-0.135794		ILMN_1665457	0.0794636	0.0189751	0.249219	0.622738
Mean probe correlation, blood:	0.775289
Gene:	CD96		ILMN_1711573	0.131077	0.0550131	0.347727	0.255376
Mean probe correlation, dura:	0.763291		ILMN_2415786	0.207902	0.0887931	0.420391	0.314197
Mean probe correlation, blood:	0.845141
Gene:	CACNA2D4		ILMN_2404493	0.0959357	0.0920726	0.110463	0.0213103
Mean probe correlation, dura:	0.124102		ILMN_1696317	0.14561	0.367041	0.180875	0.16497
Mean probe correlation, blood:	-0.360982
Gene:	DHX36		ILMN_1738272	0.208726	0.454745	0.236099	0.0391718
Mean probe correlation, dura:	0.545276		ILMN_2100000	0.176465	0.345775	0.180558	0.0307956
Mean probe correlation, blood:	0.553273
Gene:	FGD2		ILMN_2115011	0.0925064	0.0612464	0.123834	0.102135
Mean probe correlation, dura:	-0.266529		ILMN_2115005	0.430043	0.228209	0.450962	0.4128
Mean probe correlation, blood:	0.389639
Gene:	GAPT		ILMN_1675191	0.449423	0.21847	0.43759	0.216634
Mean probe correlation, dura:	0.927242		ILMN_3242271	0.298184	0.289817	0.422617	0.282152
Mean probe correlation, blood:	0.941336
Gene:	CAMKK2		ILMN_2367638	0.127072	0.184527	0.157707	0.107104
Mean probe correlation, dura:	0.523497		ILMN_1743021	0.291627	0.481365	0.464197	0.107712
Mean probe correlation, blood:	0.588778
Gene:	ERMAP		ILMN_1785387	0.0883071	0.00266927	0.0983056	0.0157163
Mean probe correlation, dura:	0.0885406		ILMN_1715013	0.187677	0.446061	0.201602	0.336669
Mean probe correlation, blood:	0.0926804
Gene:	AMFR		ILMN_1723116	0.305983	0.351483	0.381291	0.333823
Mean probe correlation, dura:	0.625605		ILMN_1666258	0.133386	0.0411835	0.157874	0.00039483
Mean probe correlation, blood:	0.106248
Gene:	INTS6		ILMN_1655557	0.216235	0.127764	0.236402	0.436247
Mean probe correlation, dura:	-0.0778411		ILMN_2312304	0.116748	0.0354042	0.103094	0.00604759
Mean probe correlation, blood:	-0.201853
Gene:	CAT		ILMN_2151739	0.259973	0.285824	0.327895	0.111062
Mean probe correlation, dura:	0.431679		ILMN_1651705	0.211023	0.320063	0.403399	0.0998696
Mean probe correlation, blood:	0.520598
Gene:	KLHDC10		ILMN_1702635	0.114724	0.172545	0.0836792	0.227058
Mean probe correlation, dura:	0.346645		ILMN_2115591	0.153903	0.179461	0.11388	0.0999097
Mean probe correlation, blood:	0.481848
Gene:	FAHD1		ILMN_2246661	0.200737	0.356992	0.249165	0.0335762
Mean probe correlation, dura:	0.122898		ILMN_1701457	0.18954	0.257045	0.155255	0.130605
Mean probe correlation, blood:	0.134432		ILMN_1694593	0.0878268	0.0121881	0.082256	0.031736
			ILMN_1741462	0.0929595	0.0829806	0.099054	0.00115942
Gene:	SCYL3		ILMN_1743427	0.154229	0.00308401	0.161397	0.251022
Mean probe correlation, dura:	-0.0290808		ILMN_1651949	0.117537	0.074423	0.154091	0.399356
Mean probe correlation, blood:	0.187751		ILMN_1683674	0.0664083	0.0747966	0.0536544	0.0661329
Gene:	ADHFE1		ILMN_1702858	0.318605	0.277271	0.20014	0.0857247
Mean probe correlation, dura:	0.820988		ILMN_2363634	0.279954	0.217964	0.147408	0.0455393
Mean probe correlation, blood:	0.358364
Gene:	LCLAT1		ILMN_1724191	0.0873858	0.00335758	0.0727351	0.019778
Mean probe correlation, dura:	0.228989		ILMN_3262936	0.161118	0.00863172	0.222554	0.217875
Mean probe correlation, blood:	0.355069		ILMN_3186473	0.136808	0.0475274	0.165008	0.274664
			ILMN_1708081	0.208761	0.131114	0.274241	0.308989
Gene:	MRPL20		ILMN_2189424	0.278101	0.310756	0.226096	0.18302
Mean probe correlation, dura:	0.768899		ILMN_1693352	0.206239	0.155059	0.187689	0.00620673
Mean probe correlation, blood:	0.179722
Gene:	VRK3		ILMN_2348403	0.12613	0.167362	0.198267	0.130481
Mean probe correlation, dura:	0.0339076		ILMN_1805535	0.116664	0.0113938	0.175786	0.0136979
Mean probe correlation, blood:	0.449751		ILMN_1771697	0.209993	0.474327	0.322919	0.154773
Gene:	SHMT1		ILMN_1811933	0.188862	0.346001	0.170263	0.123017
Mean probe correlation, dura:	0.294085		ILMN_2402463	0.0981494	0.119495	0.0852792	0.0153506
Mean probe correlation, blood:	0.0166004		ILMN_1743784	0.0803348	0.114362	0.0716828	0.000104869
Gene:	GSTT2		ILMN_2355549	0.224043	0.444754	0.0602939	0.0493131
Mean probe correlation, dura:	0.836357		ILMN_1789418	0.225546	0.613361	0.108808	0.0221313
Mean probe correlation, blood:	-0.0158828
Gene:	CHI3L1		ILMN_1772289	0.0924907	0.0676609	0.0888573	0.000294189
Mean probe correlation, dura:	-0.0554774		ILMN_3307868	0.190027	0.0667386	0.72305	0.28136
Mean probe correlation, blood:	-0.0349174
Gene:	NARG2		ILMN_2346460	0.202805	0.529723	0.209274	0.333421
Mean probe correlation, dura:	-0.0327026		ILMN_1718830	0.12473	0.0308551	0.199576	0.0211526
Mean probe correlation, blood:	0.132587		ILMN_1666610	0.122187	2.82811e-05	0.105309	0.000190507
Gene:	PSMB9		ILMN_2376108	0.306415	0.335919	0.340962	0.291699
Mean probe correlation, dura:	0.202161		ILMN_1798233	0.122123	0.00484243	0.316753	0.105618
Mean probe correlation, blood:	0.503173
Gene:	MRVI1		ILMN_1766157	0.332502	0.400219	0.406394	0.20638
Mean probe correlation, dura:	0.201181		ILMN_1798493	0.0911617	0.0465664	0.106033	0.0253419
Mean probe correlation, blood:	0.24007
Gene:	SUPT3H		ILMN_2274199	0.11131	0.26566	0.116741	0.138651
Mean probe correlation, dura:	0.277774		ILMN_1813277	0.135295	0.052348	0.188092	0.145928
Mean probe correlation, blood:	0.474848
Gene:	WDYHV1		ILMN_1695491	0.148653	0.297484	0.124443	0.089205
Mean probe correlation, dura:	0.407964		ILMN_3235472	0.128437	0.171016	0.110742	0.149339
Mean probe correlation, blood:	0.20846
Gene:	EIF6		ILMN_1787410	0.206556	0.351872	0.195652	0.0425041
Mean probe correlation, dura:	0.0504871		ILMN_1722151	0.0987243	0.0872248	0.0945509	0.0838855
Mean probe correlation, blood:	0.0309721
Gene:	SLC25A24		ILMN_1665838	0.101639	0.00505196	0.0986324	0.00521409
Mean probe correlation, dura:	0.173912		ILMN_1711838	0.189416	0.559888	0.132773	0.0033313
Mean probe correlation, blood:	0.111471		ILMN_1752639	0.102868	0.0238464	0.111045	0.0356346
